# Supplementary material for: Resettlement willingness: From a village environmental perspective
Source: PLoS One. 2024 Aug 29;19(8):e0305476. doi: 10.1371/journal.pone.0305476 (PMC11361423; doi:10.1371/journal.pone.0305476)
Supplement: S1 Table — (XLS) [file pone.0305476.s001.xls]

## Sheet: Sheet1
name	Water	Terrain	A11Y-City	A11Y-County	Farmland	Homestead	Revenue	Building	Q-Housing	GDP	Network	External	Decentralized	Density	Household-Pop	High-school	A11Y-town	Vacant	Homebuyer	Restricted	Improve
农中居委会	0.072009	0.451801	26.934	17.8551	1.30776	295.427	6.13333	0.694505	0.815397	18700	27.0664	4.84225	0	1.77123	4.18242	13.897	3.26815	0.0490842	0.217582	0	0
高港居委会	0.047473	0.433042	23.4175	15.2291	0.966736	372.141	5.21429	0.670213	0.866261	18700	20.7861	3.52922	0	1.85606	4.3997	11.271	15.5765	0.0288754	0.191489	1	0
徐刘居委会	0.105629	0.579797	27.9221	18.6153	0.930322	309.725	3.91528	0.734219	0.911667	18700	84.5446	5.04542	0	1.50316	4.33887	14.6688	24.2382	0.0481728	0.0863787	0.857143	0
赵徐居委会	0.149675	0.571899	32.1468	16.1397	0.405878	222.861	4.76984	0.940476	0.986111	18700	99.4012	12.3942	0	1.51386	4.45238	17.7755	32.5627	0.00198413	0.0873016	1	0
楚东居委会	0.1735	0.646348	25.5018	9.49475	0.437029	206.442	7.35602	0.947718	0.980033	18700	66.8985	9.07174	0	2.64846	4.33859	11.1305	19.2736	0.00497925	0.113693	0	0
席桥居委会	0.08951	0.403565	17.5419	12.4446	0.765018	197.099	5.26811	0.891995	0.899491	18700	28.9827	0.038865	0	2.96857	4.28971	7.63113	12.3507	0.0419314	0.56925	1	0
三里村委会	0.125659	0.462661	18.6085	15.4407	0.730866	165.726	7.53028	0.891743	0.955882	18700	29.2093	0.025779	0	1.91374	4.3633	6.34531	14.6245	0.0220183	0.19633	0	0.090909
张蔡村委会	0.043837	0.42823	19.6756	16.5078	0.901064	134.259	5.91549	0.83662	0.957746	18700	23.2948	3.03766	0	2.5679	4.36901	9.8725	19.7569	0.0253521	0.135211	0	0
丁朱村委会	0.039484	0.46033	19.8923	16.7245	0.882445	145.186	3.05195	0.703154	0.81015	18700	32.7131	3.09407	0	2.4136	3.55102	10.0892	19.0612	0.0482375	0.116883	0	0
王口村委会	0.066953	0.425357	23.6876	20.5198	0.897669	195.343	5.85666	0.883642	0.905405	18700	22.2729	5.04366	0	1.65518	4.26813	8.48707	17.7248	0.0269815	0.148398	0	1
朱黄村委会	0.048328	0.404429	23.6885	20.5207	0.946878	146.605	3.79153	0.794915	0.808475	18700	22.6081	4.96661	0.0508475	1.74171	4.17966	7.9371	16.1195	0.0457627	0.176271	0	1
谢荡村委会	0.057119	0.374111	23.5495	20.3816	1.24079	136.975	5.88367	0.787472	0.861298	18700	30.1017	3.5066	0	1.65328	4.10962	6.11185	12.3913	0.0313199	0.187919	0	0.6
季桥村委会	0.114363	0.530326	28.6953	19.3886	0.962942	445.059	7.09496	0.712778	0.844683	18700	79.5523	5.43205	0	1.88324	4.17585	15.442	7.71988	0.0550996	0.369285	0	0
孔周村委会	0.166087	0.710811	25.2822	15.9755	0.773804	251.525	6.33887	0.755814	0.916808	18700	95.1781	3.72549	0.00332226	1.6485	4.48007	12.0289	20.0147	0.0980066	0.375415	0	0.25
南湾村委会	0.028479	0.545031	25.5325	16.2258	0.980244	364.263	4.24017	0.817805	0.890269	18700	38.4725	3.85064	0.00207039	2.15051	4.32298	12.2792	15.6754	0.0600414	0.213251	1	0
颜刘村委会	0.024727	0.564355	24.2606	14.9539	1.0524	302.972	4.55342	0.833333	0.926247	18700	28.652	3.2147	0	2.19307	4.26923	11.0073	18.0056	0.0641026	0.232906	1	0
车路村委会	0.027651	0.462361	21.0031	11.6964	0.674963	426.332	5.66772	0.875	0.92381	18700	32.1283	1.58594	0	2.25302	4.32278	7.7498	12.6514	0.0300633	0.254747	1	0
干沟村委会	0.041064	0.465033	22.4447	13.1379	1.21169	269.145	4.72451	0.759513	0.88	18700	28.6126	2.30672	0	1.69762	4.27093	9.19135	13.63	0.0593607	0.248097	1	0
椿树村委会	0.066171	0.425097	21.8759	16.8841	1.53727	386.985	5.8289	0.870722	0.956023	18700	24.1567	4.13778	0	1.38632	4.30989	12.0727	13.9138	0.0475285	0.237643	0.5	0
长流村委会	0.055616	0.465649	24.5045	16.6987	1.89429	377.954	5.98361	0.800546	0.803279	18700	25.4423	4.26406	0	0.975518	4.49727	12.7406	7.92223	0.0163934	0.150273	0	0
小湾村委会	0.045795	0.465884	27.9827	18.9038	1.19437	374.416	6.14696	0.771959	0.849741	18700	25.1828	5.36659	0.00168919	1.60832	4.13682	14.9457	2.11926	0.0523649	0.29223	0	0
大湾村委会	0.059895	0.435157	28.7148	21.6232	1.1632	354.602	6.36707	0.77193	0.924033	18700	18.7911	6.72626	0.0202429	1.50512	4.34143	15.46	8.89424	0.0310391	0.272605	0	0.25
小岗村委会	0.062351	0.409889	31.0332	23.9415	1.22394	254.672	4.14607	0.766292	0.872979	18700	18.6795	7.88545	0	1.86719	4.37978	17.7783	11.5005	0.0561798	0.305618	0	0.333333
潘柳村委会	0.088502	0.438158	34.262	27.1703	0.242365	417.519	4.44206	0.755365	0.885776	18700	62.4644	9.49984	0	0.799129	4.42704	21.0071	16.3438	0.083691	0.2103	1	0.285714
周杨村委会	0.159048	0.522404	33.6442	24.3374	1.07499	444.292	6.18939	0.695076	0.907843	18700	78.9956	7.90648	0	1.16606	4.17235	20.3909	11.302	0.126894	0.265152	1	0
平桥居委会	0.096259	0.498619	34.2419	18.6692	11.8511	164.675	4.575	0.15	0.175	7412	31.8939	1.88983	0	0.239219	3.275	17.4402	2.88271	0.65	0.475	0	0.25
上河居委会	0.050512	0.550188	30.8726	15.2999	2.45591	377.448	6.59207	0.560907	0.821317	7412	26.2716	1.99804	0	0.601927	4.14448	14.0708	14.9993	0.235127	0.543909	0.1	0
杨柳村委会	0.107569	0.574502	32.1695	16.5968	0.963895	274.776	5.75143	0.48566	0.538314	7412	34.0111	1.43314	0	1.76438	3.78011	15.3677	5.72131	0.164436	0.613767	0.428571	0
沈庄村委会	0.06718	0.486225	34.2867	19.1371	0.60749	207.262	5.11111	0.503429	0.867987	7412	29.152	2.35772	0	3.34326	3.80933	17.9081	4.1319	0.15775	0.48834	0	0
东风村委会	0.034009	0.45359	31.8398	21.0928	0.786885	266.598	5.03752	0.584735	0.845628	7412	33.9023	1.06957	0	2.152	4.02458	18.5865	9.02567	0.0737387	0.401035	0	0.2
镇中村委会	0.070996	0.490712	33.5458	22.7996	0.978692	339.935	8.74821	0.524194	0.61258	7412	23.1463	2.76867	0.0716846	1.29406	4.2052	20.2924	16.7489	0.304659	0.408602	1	0
张庙村委会	0.0308	0.406383	36.1324	25.3863	1.1301	329.842	5.4589	0.638699	0.765957	7412	15.7771	3.39637	0	1.82541	4.14041	19.2689	21.9222	0.0530822	0.422945	0.307692	0.1875
孟集村委会	0.071013	0.449315	38.16	27.4139	1.21504	293.927	4.92696	0.499336	0.816958	7412	20.7775	4.02909	0.104914	1.28654	4.16866	17.2413	19.234	0.10757	0.491368	0	0.0625
同兴村委会	0.0295	0.518339	40.5185	29.7724	1.28193	235.449	10.677	0.501946	0.758755	7412	20.6087	3.59546	0.036965	1.45722	4.18872	16.9449	17.5934	0.0992218	0.542802	0	0.2
九洞村委会	0.089349	0.599324	35.4193	19.8466	1.16424	340.062	5.95525	0.595525	0.728571	7412	25.1912	1.00926	0.0430293	1.20146	4.13941	18.6175	8.98195	0.230637	0.53012	0.6	0.133333
十洞村委会	0.084701	0.623197	37.2288	22.3555	0.948002	240.328	3.67404	0.467552	0.865583	7412	22.0323	2.44541	0	1.44113	3.80088	21.1264	13.3452	0.292035	0.588496	0.25	0.153846
李前村委会	0.037813	0.530831	34.3663	20.8482	1.12039	262.777	5.91709	0.512563	0.663291	7412	28.2139	2.6819	0.00251256	1.52171	3.88191	19.6191	9.06563	0.178392	0.560302	0	0.090909
王沟村委会	0.0177	0.478362	32.7221	21.976	1.46614	426.064	6.06375	0.579681	0.743802	7412	39.0607	0.539033	0.00398406	1.20478	4.12151	19.4688	16.8216	0.23506	0.575697	0	0.153846
兴福村委会	0.051415	0.484733	34.1181	23.372	1.39234	249.395	6.32083	0.441667	0.53417	7412	26.486	0.969032	0	1.28796	4.025	20.8648	21.5136	0.115278	0.540278	0.588235	0.04
陆桥村委会	0.016693	0.462051	36.7341	25.988	1.21607	262.671	7.24233	0.467791	0.627692	7412	21.2193	1.6275	0	1.3442	4.10276	20.8808	25.499	0.22546	0.621166	0	0.0625
前庄村委会	0.032077	0.485965	29.7356	18.9885	1.21828	379.422	4.33374	0.546117	0.78545	7412	35.8449	1.28832	0.00970874	2.05567	4.04369	16.4822	16.6109	0.0825243	0.415049	0.173913	0.04
杨集村委会	0.078004	0.465356	33.0553	22.3092	1.16244	295.434	4.9313	0.541985	0.805941	7412	25.9801	4.38129	0	1.40678	3.8416	19.802	24.5239	0.141221	0.633588	0.75	0.066667
谭庄村委会	0.018362	0.433187	29.9291	19.183	0.991548	413.21	7.86269	0.486567	0.65745	7412	41.8046	0.496058	0.0104478	1.37724	3.88507	16.6758	16.284	0.329851	0.580597	0.05	0.111111
黄楼村委会	0.037257	0.456515	28.8408	18.0947	1.2104	384.628	5.2749	0.560425	0.500671	7412	30.829	1.83675	0	1.27894	3.73041	15.5875	13.9646	0.0358566	0.508632	0.76	0.076923
赵王村委会	0.025242	0.533362	30.6134	17.4226	0.967357	113.355	2.77019	0.574534	0.82586	7412	26.5126	3.61884	0.0590062	1.90738	3.90062	16.1935	11.559	0.132505	0.548654	0.384615	0
岔溪村委会	0.031009	0.449097	29.7959	14.2232	0.852441	356.671	4.27964	0.39821	0.689157	7412	27.3929	0.196891	0	1.94406	4.14653	12.9942	9.01687	0.170022	0.585011	0.461538	0.043478
运河村委会	0.080589	0.591036	29.4619	13.8892	0.832761	336.515	4.9177	0.629665	0.859345	7412	27.4555	1.92868	0	2.02378	3.94737	12.6601	17.5807	0.209569	0.577033	1	0.058824
大后村委会	0.013322	0.464022	27.8859	17.1389	1.10579	474.963	3.19269	0.609635	0.744147	7412	34.9903	0.891368	0	1.84901	4.16113	14.6326	11.0237	0.267442	0.285714	0.388889	0
朱桥居委会	0.009325	0.508221	28.1924	17.9303	0.551696	206.806	6.18242	0.664071	0.800942	7674	25.634	4.46884	0	2.49982	4.099	14.9391	2.72124	0.083426	0.462736	0	0
桃园村委会	0.03627	0.53823	31.0699	20.8077	1.54904	454.895	4.50664	0.679204	0.788636	7674	30.4977	3.223	0	1.43283	4.25664	17.8165	14.9806	0.0951327	0.384956	0.153846	0
新华村委会	0.047923	0.508417	28.3206	18.0585	0.950067	119.289	3.9822	0.768632	0.841379	7674	33.5055	2.35905	0	1.95976	4.12125	15.0673	8.74306	0.0756396	0.342603	1	0.045455
洼圩村委会	0.004182	0.520345	33.5107	23.2486	1.4653	128.71	6.85537	0.710744	0.940526	7674	27.6246	5.71566	0.0289256	1.62907	4.20386	16.5714	13.345	0.0440771	0.334711	0.25	0
小闸村委会	0.019733	0.567227	33.4513	23.1892	1.07862	370.171	4.55603	0.59782	0.788184	7674	25.2758	8.25647	0	2.09	4.20654	10.2517	15.2723	0.090854	0.451847	0	0.051282
闸南村委会	0.008196	0.521589	35.3912	25.1291	0.911279	162.729	5.39261	0.671683	0.728709	7674	31.047	9.22643	0.00547196	2.12985	4.26334	13.4475	13.4498	0.134063	0.437756	0.275	0.025
五里村委会	0.002881	0.479768	33.6543	23.482	0.815634	315.324	5.26831	0.800955	0.959395	7674	18.8562	8.36088	0	2.41022	4.46099	17.0071	9.26054	0.0159236	0.296178	0.970588	0.055556
祁兴村委会	0.007157	0.44703	30.1657	20.0861	1.1285	253.718	8.41897	0.671937	0.799189	7674	23.8479	6.61612	0	1.77073	4.22925	16.9124	8.8064	0.209486	0.486166	0	0
蒋庄村委会	0.013535	0.520207	28.0715	17.8094	0.609057	280.548	5.21739	0.717391	0.898406	7674	24.5744	4.74757	0.00197628	2.80422	4.27668	14.8182	0.56542	0.106719	0.462451	0	0.083333
周庄村委会	0.010013	0.525621	30.5326	20.2704	0.904224	225.751	6.23803	0.62766	0.801913	7674	39.215	6.7971	0	2.33761	4.12367	13.7546	8.4031	0.158245	0.477394	0	0.052632
孙杨村委会	0.009869	0.477384	28.6608	18.3986	0.926845	232.238	5.1986	0.671329	0.743516	7674	29.1697	5.3368	0	2.00758	4.22517	15.4075	4.52765	0.0629371	0.408392	0.0588235	0.176471
石塘村委会	0.082269	0.574266	24.9423	14.6801	0.825999	279.994	5.15977	0.705827	0.815143	7674	35.8984	1.61828	0	2.12115	4.16447	11.6889	7.74153	0.115602	0.300752	0	0.090909
合兴村委会	0.003785	0.401752	27.1271	16.865	0.728079	235.856	5.71978	0.692308	0.826149	7674	26.803	3.80312	0.186813	2.66744	4.33929	13.8738	7.26208	0.0260989	0.442308	0	0.105263
陆河居委会	0.046113	0.489989	46.521	35.8101	1.07308	172.397	5.70449	0.475177	0.486998	54372	30.5319	8.28023	0	1.41216	4.39953	7.99663	2.29692	0.0236407	0.595745	0	0
三官居委会	0.080431	0.508576	32.7556	22.0447	1.09661	368.306	6.69231	0.670841	0.899818	54372	22.9417	6.9524	0	1.1559	4.11091	17.3959	22.6481	0.252236	0.486583	0.9375	0.133333
王桥村委会	0.159452	0.495503	54.2943	43.5482	1.55336	268.287	4.22005	0.415648	0.903423	54372	14.2125	10.9893	0	1.15565	4.19927	15.4646	13.2788	0.287286	0.574572	0	0.05
葛庄村委会	0.060696	0.514012	51.6089	40.8628	1.45322	202.415	7.85043	0.444444	0.777778	54372	24.2261	9.96645	0	1.49471	4.17521	12.7792	9.17414	0.0811966	0.602564	0	0.2
岔南村委会	0.248739	0.486412	54.9282	41.1517	1.32113	372.362	6.9031	0.426357	0.733945	54372	13.375	8.83293	0.103359	1.03953	4.39018	18.9669	20.4082	0.332041	0.683463	0	0.583333
施庄村委会	0.066224	0.501226	53.0109	41.8292	2.53021	402.681	7.80988	0.392593	0.664198	54372	16.4175	9.17167	0	0.705609	4.09877	13.1784	10.7547	0.298765	0.698765	1	0
崔河村委会	0.120129	0.447424	47.7572	37.0462	0.678937	368.12	7.79252	0.484112	0.682731	54372	19.6943	7.68973	0	1.66599	4.57009	5.14854	9.74955	0.140187	0.51028	1	0.076923
万新村委会	0.102437	0.454145	45.9632	35.2523	1.56512	158.298	6.63905	0.412229	0.605523	54372	23.1255	8.36579	0	1.0971	4.42209	6.50067	5.56827	0.199211	0.597633	1	0
侯庄村委会	0.060946	0.43962	47.3454	36.5993	1.00721	254.454	8.25833	0.339583	0.552174	54372	16.4478	7.38927	0.05	1.44515	4.33333	10.2533	3.67562	0.2625	0.58125	1	0.2
大施河村委会	0.066172	0.478293	47.5511	36.805	1.36675	275.023	6.03034	0.44	0.674483	54372	16.7253	7.27809	0	1.55562	4.19862	11.878	7.68604	0.131034	0.49931	0	0.727273
郭庄村委会	0.023752	0.507133	43.4375	32.6914	1.76877	330.896	7.22862	0.276952	0.492537	54372	18.6693	4.9792	0	1.24353	3.76766	15.9456	15.0307	0.258364	0.702602	0	0.0625
条龙村委会	0.039674	0.458043	43.5416	32.7955	1.58226	208.521	7.55613	0.297064	0.636852	54372	24.3278	6.19867	0	1.33962	4.24525	12.2702	8.15613	0.189983	0.644214	0	0.181818
鲁赵村委会	0.063218	0.453867	41.0476	30.3367	1.18874	408.972	3.79471	0.45466	0.750633	54372	21.6882	7.21847	0.100756	1.31771	4.25063	12.8112	19.1821	0.311083	0.47733	0	0.117647
成灌村委会	0.065092	0.404119	42.5143	31.8034	0.896354	280.509	6.79773	0.551985	0.739048	54372	36.0779	7.79397	0	1.5804	4.61437	11.0583	14.863	0.0982987	0.425331	0	0.294118
双溪村委会	0.099099	0.506634	43.9584	33.2475	1.3519	242.601	4.81677	0.496894	0.652997	54372	23.0532	8.98766	0	1.46599	4.04193	10.9272	15.3593	0.18323	0.576087	0	0.2
双福村委会	0.063448	0.507683	43.2484	32.5375	1.23624	341.063	8.64234	0.459854	0.707948	54372	24.4707	8.16102	0	1.33369	4.67518	8.66173	10.3827	0.182482	0.684307	0	0.066667
单里村委会	0.07329	0.437901	34.4008	23.6899	1.14638	177.039	4.81564	0.553073	0.838488	54372	22.6321	7.77502	0.0893855	1.54065	3.99218	19.5393	24.6937	0.0960894	0.482682	0.25	0.038462
杨桥村委会	0.056502	0.467935	35.5534	24.8425	1.08533	269.491	5.67579	0.537464	0.70365	54372	24.5139	7.6207	0.115274	1.94838	4.08646	16.865	28.37	0.151297	0.440922	0	0
经堂村委会	0.085887	0.487663	39.0937	28.3828	1.2599	192.458	5.63947	0.485526	0.764789	54372	19.8634	9.18182	0	1.11662	4.36579	13.5696	25.1347	0.328947	0.717105	0.666667	0.066667
高坝桥村委会	0.100799	0.48754	36.0778	25.3317	1.21503	247.951	4.48428	0.42348	0.808102	54372	24.4474	7.93829	0.0167715	1.12962	4.02306	19.8354	27.0103	0.100629	0.649895	0	0.166667
马北村委会	0.087238	0.518475	30.2456	20.166	0.999236	303.97	7.33762	0.614486	0.769596	54372	27.2242	6.65653	0.0233645	1.60172	4.58645	16.9923	16.1872	0.0630841	0.588785	1	0.086957
戴孟村委会	0.053357	0.462318	36.6993	25.9884	1.0562	232.512	5.79419	0.633838	0.758847	54372	27.5019	8.92425	0	1.67935	4.18308	13.5343	24.4682	0.286616	0.465909	0	0.095238
戴西村委会	0.040562	0.516246	36.615	26.3529	0.947429	292.327	4.07553	0.517241	0.831874	54372	25.7779	9.25739	0	1.96532	4.24795	11.5743	18.7375	0.146141	0.571429	0	0.111111
墩胡村委会	0.036708	0.515234	40.0394	29.7773	1.22014	181.025	7.34452	0.684564	0.709459	54372	25.8543	9.3742	0	1.59737	4.23266	10.2337	19.2932	0.120805	0.501119	0.111111	0.090909
大车村委会	0.038216	0.452319	39.5955	29.3334	0.898289	232.964	4.24902	0.57451	0.842315	54372	29.6417	10.1253	1	1.63323	4.46863	10.0198	19.3799	0.209804	0.564706	0.25	0.272727
朱周村委会	0.201485	0.445477	38.1299	27.4189	1.26316	186.742	3.77262	0.542923	0.799517	54372	19.6191	8.69989	0	1.14295	4.23202	12.162	24.3396	0.192575	0.663573	0	0.111111
土楼村委会	0.073116	0.47451	39.0986	28.3877	1.44661	178.239	2.68678	0.485632	0.665706	54372	25.7782	5.1289	0	1.33638	3.68678	15.0416	22.1226	0.132184	0.528736	0	0.111111
孙李村委会	0.084084	0.44306	34.6344	23.8882	1.35951	178.054	4.73314	0.445748	0.976048	54372	27.3983	5.58338	0.278592	1.4128	3.72727	19.9356	23.9662	0.0351906	0.55132	1	0.142857
光明居委会	0.047872	0.366105	40.5513	26.7749	3.17233	253.737	5.54	0.52	0.508571	10003	22.4691	1.6445	0.228571	0.650729	4.49714	10.0952	19.7412	0.182857	0.542857	0.166667	0
桥头居委会	0.109195	0.42772	41.8256	28.0492	0.98945	298.671	6.70128	0.560093	0.768575	10003	17.2839	2.28164	0	2.019	4.20303	12.0756	18.8423	0.148191	0.404901	0.888889	0
泾口居委会	0.155744	0.417042	43.7809	30.0045	0.755161	172.406	6.70402	0.539112	0.637634	10003	23.2197	3.25931	0	1.90915	3.97569	13.1705	13.6328	0.127907	0.445032	1	0.090909
蒋桥居委会	0.075256	0.433818	45.8647	32.0883	1.51455	189.608	5.71366	0.484581	0.69688	10003	21.2204	4.30121	0.117474	1.17676	4.16446	12.9577	23.566	0.118943	0.556535	1	0.133333
光华村委会	0.10219	0.466653	42.7267	32.4645	1.07899	344.57	5.98086	0.409091	0.817296	10003	20.7537	8.18573	0	1.84896	4.32656	6.14053	13.1534	0.354067	0.610048	1	0.1
孙楼村委会	0.013473	0.477385	42.9909	32.7288	0.833753	423.633	5.77726	0.479751	0.909524	10003	25.8713	7.11815	0.0311526	1.41496	4.32866	4.00539	9.95061	0.303738	0.540498	1	0.0625
万寿村委会	0.064117	0.423186	45.641	35.3788	1.11468	337.53	3.89987	0.42556	0.836412	10003	22.9028	8.44317	0	1.8952	4.34256	6.65542	13.9257	0.208169	0.513834	0.3	0.047619
车桥村委会	0.03814	0.463192	45.0294	34.1401	3.16848	320.996	5.16312	0.297872	0.932384	10003	21.9202	5.32712	0.283688	1.46286	4.2305	1.32637	2.21313	0.326241	0.443262	0.333333	0
陈河村委会	0.102435	0.441044	45.9697	35.1124	0.589294	145.784	5.28273	0.404175	0.879541	10003	23.3628	5.81325	0.189753	1.0194	3.89943	2.29863	4.15768	0.239089	0.55408	1	0.333333
车南村委会	0.045627	0.498821	45.7031	35.4409	0.987342	226.61	6.64628	0.502479	0.841322	10003	25.7311	6.34945	0	1.32828	4.30909	2.46798	7.59032	0.279339	0.365289	0.25	0.05
车东村委会	0.087777	0.433917	45.1162	32.7921	1.19507	353.255	6.55303	0.554545	0.575385	10003	23.57	4.65309	0	1.66211	4.24091	2.3227	2.36332	0.0833333	0.571212	0	0
范六村委会	0.046793	0.46993	40.6046	26.8282	0.93229	403.788	6.53547	0.515994	0.670014	10003	23.6174	1.67114	0	2.05257	4.35466	9.98059	14.0952	0.178025	0.504868	0.5	0
丰年村委会	0.056277	0.443006	39.687	25.9105	1.02058	286.443	6.9653	0.515773	0.774448	10003	29.4146	1.21233	0.0536278	1.12319	4.67508	8.62438	15.0468	0.264984	0.422713	0.0952381	0
张陈村委会	0.016131	0.414241	44.4021	30.6257	1.3529	336.766	8.54918	0.509836	0.818033	10003	16.3814	3.56991	0	1.64045	4.58033	8.97599	14.949	0.0852459	0.454098	0	0.090909
吕舍村委会	0.051347	0.400121	43.829	30.0525	0.797125	258.256	3.75565	0.59322	0.73	10003	33.3077	3.28333	0	2.18145	4.4209	4.36841	6.58637	0.245763	0.467514	1	0
金城村委会	0.082839	0.426912	46.5531	35.4628	1.13286	345.877	6.5142	0.440744	0.649547	10003	17.5424	5.98844	0	1.23558	4.56317	6.48839	11.359	0.234084	0.506366	0.758621	0
大兴村委会	0.044231	0.465532	42.7398	32.4777	0.793198	281.856	5.99103	0.503737	0.68997	10003	26.1317	5.03944	0	1.94619	4.35127	3.13841	7.13826	0.209268	0.488789	0	0
大东村委会	0.025974	0.456286	41.2103	30.9481	1.31632	337.275	5.51183	0.497041	0.63893	10003	24.6068	6.17752	0	1.0598	4.70562	5.41456	13.1858	0.0902367	0.346154	1	0
受河村委会	0.040118	0.433792	37.7755	27.5134	1.05048	295.421	5.44097	0.475107	0.734665	10003	31.953	6.43397	0.0142248	2.0045	4.4808	5.92746	15.1985	0.200569	0.559033	0	0.055556
卢滩村委会	0.095722	0.536621	36.5127	26.2505	0.708943	430.069	6.14349	0.502959	0.773756	10003	31.8608	7.37515	0.0443787	2.07788	4.39349	7.80982	19.6964	0.045858	0.491124	0	0.352941
沈艞村委会	0.013181	0.548071	39.2971	29.035	1.16571	573.006	7.50989	0.64204	0.807571	10003	21.2565	8.76738	0.0416233	1.75653	4.45682	10.5943	22.5171	0.17794	0.502601	0.2	0.038462
蛇峰村委会	0.098262	0.400736	50.5779	36.8015	1.66516	171.441	5.63083	0.377652	0.637931	10003	21.6099	6.65781	0.00282885	1.32077	3.63932	19.9675	18.0453	0.219236	0.564356	0	0
官渡村委会	0.06207	0.415046	47.2149	33.4385	1.18542	228.592	5.07714	0.519517	0.56729	10003	18.9108	4.9763	0.0743494	1.58954	4.1552	16.6045	16.0909	0.29461	0.376394	0.888889	0.071429
泾东村委会	0.097635	0.472333	45.7938	32.0173	1.28752	230.168	6.176	0.466	0.725451	10003	15.0642	4.26572	0.162	1.45691	3.99	15.8971	14.4272	0.194	0.464	1	0
姚河村委会	0.075443	0.464791	49.5708	35.7943	1.30419	202.989	6.83541	0.535755	0.68578	10003	24.9359	6.15423	0	1.58683	4.1521	14.7352	22.581	0.139614	0.481271	0.875	0.083333
桂卿村委会	0.058777	0.502156	49.6182	35.8417	1.04541	274.308	6.11851	0.462754	0.648526	10003	21.4137	6.17792	0	1.61534	4.15124	6.86041	10.6306	0.121896	0.27088	1	0.142857
陈桥村委会	0.046357	0.499357	49.7449	35.9684	0.928417	365.617	3.93369	0.627807	0.725134	10003	19.9937	6.24127	0.0213904	1.75992	4.45241	7.85284	15.3238	0.0898396	0.37754	1	0.071429
花巷村委会	0.010597	0.517409	49.9954	36.2189	1.1235	248.046	4.87081	0.548658	0.795181	10003	25.0953	6.36652	0	1.87704	4.36913	13.2704	21.7099	0.166107	0.5	0	0.111111
高舍村委会	0.407726	0.45956	51.8328	38.0564	1.09477	213.455	5.73451	0.525074	0.758514	10003	18.0038	7.28525	0.00737463	1.11118	4.02212	16.9973	25.0291	0.309735	0.408555	1	0.153846
宥城村委会	0.204594	0.431102	51.8634	38.087	0.872365	222.688	5.56553	0.386068	0.676829	10003	20.9785	7.30055	0.00118064	1.51185	4.14404	17.0279	17.6811	0.155844	0.546635	1	0.2
流均居委会	0.259995	0.437217	47.3561	33.5797	0.563754	210.067	6.45077	0.504745	0.86106	13066	27.539	5.0469	0.00711744	2.81969	4.29063	16.7457	4.98921	0.150059	0.393238	1	0
前哨居委会	0.106861	0.434409	50.6518	36.8754	0.859636	182.159	5.17788	0.407051	0.499197	13066	17.4453	6.69474	0	1.89885	4.22436	20.0414	3.17757	0.116987	0.378205	0.125	0
溪河村委会	0.221301	0.43113	52.6182	38.8418	0.976229	253.828	3.56822	0.328336	0.792271	13066	21.505	7.67796	0	2.05376	4.16267	22.0078	9.06047	0.216642	0.373313	0.0588235	0.071429
马铺村委会	0.265034	0.428026	50.6216	36.8451	0.331384	174.504	5.48152	0.500924	0.837429	13066	14.6828	6.67962	0.0221811	2.03525	4.42606	20.0112	7.11976	0.090573	0.420518	0	0.333333
都良村委会	0.130752	0.401995	46.7841	33.0077	0.79748	212.979	3.91317	0.424837	0.795215	13066	22.6052	4.76089	0.0242764	2.61375	4.14939	16.1737	6.96928	0.10084	0.385621	1	0
双河村委会	0.149821	0.418974	50.5185	36.7421	0.726141	243.885	2.46884	0.466006	0.495726	13066	19.8776	6.6281	0	1.03334	4.09632	19.9081	10.972	0.0934844	0.290368	0.4	0
黄荡村委会	0.198619	0.377267	52.6481	38.8717	1.11367	192.35	4.27282	0.548872	0.813392	13066	9.26203	7.6929	0	1.38638	4.38561	22.0377	15.7081	0.154672	0.423201	0	0
沿河村委会	0.15247	0.391347	53.5998	39.8234	0.786305	317.808	5.95278	0.422875	0.687075	13066	11.3453	8.16875	0.00629591	1.92337	4.39035	22.9894	18.9638	0.0944386	0.310598	0	0
沿荡村委会	0.154537	0.41742	61.852	48.0756	0.830045	318.831	3.36645	0.505806	0.681818	13066	8.16354	12.2949	0.00258065	1.37184	3.9729	31.2416	27.0083	0.122581	0.2	1	0.083333
二桥村委会	0.150269	0.429584	52.2202	38.4438	1.16969	175.773	5.2015	0.399786	0.735991	13066	20.2946	7.47896	0.0203644	1.79806	3.90354	21.6098	6.68314	0.0975348	0.242229	0.266667	0.076923
中桥村委会	0.168099	0.40693	55.4792	41.7028	0.610005	194.836	4.99584	0.341311	0.642633	13066	18.1665	9.10844	0.0166493	2.00649	4.28408	24.8688	12.5778	0.159209	0.510926	0.846154	0
严百村委会	0.14354	0.447108	57.4349	43.6585	2.22684	154.386	3.2986	0.387548	0.62336	13066	11.017	10.0863	0	1.21174	3.93393	26.8245	16.9106	0.346887	0.386277	1	0
永兴村委会	0.181985	0.420297	60.2559	46.4795	1.30423	311.14	4.54655	0.347037	0.559194	13066	10.6529	11.4968	0	1.28485	3.9468	29.6455	21.7782	0.263603	0.399033	1	0
头桥村委会	0.396191	0.478605	61.1776	47.4012	0.375559	314.478	3.9963	0.282407	0.712	13066	9.36989	11.9577	0.0694444	1.2167	4.14444	30.5672	24.3811	0.135185	0.455556	1	0
中心村委会	0.207211	0.515388	60.4162	46.6397	0.504405	290.649	3.67029	0.262762	0.804554	13066	12.6483	11.5769	0	2.2897	3.79916	29.8058	20.5368	0.0912134	0.305439	1	0
溪南村委会	0.422148	0.390282	58.6682	44.8918	1.08675	282.544	3.50375	0.244373	0.585276	13066	16.528	10.703	0	1.61875	4.00322	28.0578	17.6502	0.19507	0.374062	1	0
合心村委会	0.160717	0.500718	56.2452	42.4688	0.553963	291.159	3.238	0.340292	0.696187	13066	19.972	9.49145	0	2.77825	3.85908	25.6348	15.312	0.160752	0.305846	0	0
渔业村委会	0.25794	0.428861	57.7687	43.9923	0.38255	364.667	2.65217	0.130435	0.533333	13066	20.7537	10.2532	0.173913	0.411584	3.23913	27.1583	19.5654	0.0869565	0.173913	1	0
王庄居委会	0.033693	0.374851	47.1587	33.3823	1.04931	256.983	6.52181	0.672819	0.694974	13744	25.7401	3.47748	0.0620805	1.46982	4.72987	16.5483	2.58569	0.0939597	0.369128	1	0
新博居委会	0.020487	0.388704	45.1568	31.3804	1.30836	348.172	5.49697	0.610101	0.73706	13744	39.9157	1.47553	0	1.25203	4.44242	14.5464	3.74808	0.10101	0.39596	0.428571	0
仇桥居委会	0.047836	0.416901	39.0149	28.7528	1.30618	348.185	4.51181	0.462598	0.786192	13744	19.0266	5.43455	0.0629921	1.27004	4.37598	19.0317	4.00702	0.181102	0.511811	0	0.090909
三门居委会	0.029629	0.422095	37.8972	27.6351	4.52507	235.705	4.42982	0.5	0.514286	13744	19.9516	6.22999	0.0175439	0.400372	4	17.7473	1.46931	0.140351	0.517544	0.2	0
马桥村委会	0.02039	0.402282	47.462	37.1999	1.16619	305.438	6.37781	0.672026	0.788494	13744	31.0298	7.28734	0.0578778	1.64084	4.38103	14.0931	12.2354	0.0819936	0.426045	0	0.071429
史荡村委会	0.036788	0.420544	48.2497	37.9875	1.4108	556.18	4.96064	0.659574	0.762598	13744	18.5818	9.20578	0	1.28633	4.53191	19.8305	17.0405	0.124468	0.41383	1	0.045455
前荡村委会	0.027325	0.37364	50.3962	36.6198	1.29464	254.152	4.3954	0.687356	0.700118	13744	18.0631	6.56695	0.0091954	1.33146	4.5092	19.7858	9.6461	0.11954	0.301149	0	0.142857
扁担城村委会	0.054691	0.418768	50.2168	36.4404	1.21322	307.391	6.07421	0.667904	0.721022	13744	22.6188	6.47725	0.0111317	1.43878	4.59926	19.6064	11.1456	0.107607	0.387755	0	0.125
博里村委会	0.021613	0.384915	48.5807	34.8042	1.25103	289.672	4.77219	0.678146	0.845127	13744	25.6179	4.89942	0.013245	1.45803	4.75364	17.9703	5.9488	0.0781457	0.449007	0	0.086957
孙庄村委会	0.02374	0.395926	50.7858	37.0094	1.17315	305.322	3.49429	0.602285	0.723769	13744	17.7287	2.97471	0	1.53357	4.32399	20.1754	16.3911	0.121495	0.299065	0.5	0.0625
滨南村委会	0.047034	0.368042	49.938	36.1616	1.43663	342.612	2.95427	0.508946	0.832618	13744	36.3263	2.12691	0.0159046	1.12175	4.71173	19.3276	16.3702	0.133201	0.212724	1	0
三元村委会	0.041723	0.388342	52.7726	38.9961	1.18163	266.114	4.77104	0.472603	0.615544	13744	18.8436	4.96264	0	1.50313	4.15851	22.1622	18.1785	0.0733855	0.307241	0.166667	0
陶舍村委会	0.059331	0.388249	49.9829	36.2064	1.14682	329.711	5.35	0.658333	0.822222	13744	20.6302	2.17293	0	1.75326	4.44167	19.3724	13.2181	0.163889	0.355556	0.333333	0
新民村委会	0.042541	0.365341	50.344	36.5676	1.62593	277.262	4.93774	0.573062	0.736486	13744	29.5629	4.4855	0.00127065	1.1668	4.1169	19.7336	9.65052	0.0559085	0.283355	0.75	0
南头村委会	0.0447	0.396371	42.0502	28.2738	1.05328	285.533	7.53443	0.589719	0.645435	13744	29.1593	1.7819	0.00581959	1.50824	4.58875	11.4398	11.5442	0.109602	0.441319	1	0.05
西岗村委会	0.016489	0.40191	48.8258	35.0494	1.59635	440.442	7.66158	0.482663	0.653731	13744	23.147	3.85213	0.0319001	1.37056	4.13037	15.2663	9.72499	0.127601	0.622746	0.666667	0.058824
王安村委会	0.043563	0.395724	50.2213	36.4449	1.34094	383.75	4.67233	0.526316	0.704274	13744	19.9408	6.47951	0	1.42391	3.94397	10.4363	17.9703	0.137521	0.400679	0.8	0
陶桥村委会	0.020168	0.385884	48.1997	37.9376	1.17356	308.938	6.25381	0.649746	0.764298	13744	20.4924	7.91596	0.0287648	1.73957	4.21658	11.4674	14.9082	0.0778342	0.490694	0	0.052632
汴塘村委会	0.010575	0.489331	42.1642	31.9021	1.2795	251.9	4.43846	0.669231	0.881015	13744	20.0443	10.1984	0	1.68953	4.00256	13.4564	18.0044	0.123932	0.264957	0	0.333333
贺刘村委会	0.015807	0.442163	42.9374	32.6753	1.18041	503.393	4.80623	0.49827	0.62515	13744	25.1881	8.12928	0.113033	1.60273	4.21569	9.31808	18.9781	0.219146	0.442907	0.333333	0.076923
三里荡村委会	0.050344	0.384407	47.6593	37.3971	1.39048	494.589	6.32048	0.657831	0.900966	13744	18.4861	8.03448	0	1.45134	4.58072	10.5805	17.7801	0.106024	0.53253	0	0.1
史桥村委会	0.018645	0.382792	42.8613	32.5992	1.30751	422.387	4.40385	0.432127	0.669421	13744	19.6584	8.4835	0	1.83937	4.36538	14.5187	13.8989	0.0893665	0.44457	0	0.083333
长沙村委会	0.012134	0.380755	44.3592	34.0971	1.19825	314.262	8.55838	0.65896	0.82907	13744	19.0627	8.14315	0.0381503	1.59431	4.36185	13.838	16.325	0.0277457	0.164162	0.227273	0.045455
三角墩村委会	0.019394	0.42033	39.8447	29.5826	1.27737	303.495	4.74786	0.49082	0.580201	13744	14.9611	8.17749	0	1.13865	4.70012	15.0388	6.36846	0.143207	0.30355	0.555556	0.111111
倪桥村委会	0.027623	0.373391	41.9213	31.6592	2.76541	347.691	5.44647	0.510251	0.763158	13744	14.5956	10.2541	0.0113895	0.768121	4.39863	20.7815	7.62185	0.0820046	0.32574	0.111111	0.076923
高仇村委会	0.096395	0.460904	39.6839	29.4217	2.01321	443.166	4.2919	0.599162	0.703652	13744	21.3409	2.49142	0	1.00256	4.36592	21.0865	8.43284	0.0698324	0.354749	0.25	0.142857
晶墩村委会	0.022629	0.344452	36.1114	25.8493	1.13518	364.384	3.35333	0.638333	0.682968	13744	19.1209	4.53602	0.015	1.53569	4.62333	18.7721	2.96471	0.0833333	0.235	0.4	0.166667
南徐村委会	0.123281	0.45881	35.9276	25.6655	1.92436	579.862	5.31677	0.546584	0.648177	13744	21.8922	1.4797	0	0.89349	4.44255	22.4651	11.0947	0.13354	0.509317	1	0.066667
水晶村委会	0.030378	0.364847	33.4084	23.1463	1.1867	388.674	4.26027	0.520548	0.640167	13744	21.9351	2.72027	0.0150685	1.4969	4.15205	20.1551	10.3224	0.0931507	0.165753	0	0.222222
南涧村委会	0.018746	0.490651	37.9304	27.6683	1.46689	311.346	4.09369	0.536036	0.859404	13744	19.5632	7.24225	0.0189189	1.5459	4.05405	17.0892	19.2499	0.0837838	0.374775	0.2	0.142857
北涧村委会	0.104825	0.482321	30.0289	19.7668	1.30569	311.24	3.89347	0.587629	0.686114	13744	23.2285	0.374033	0	1.56201	4.23024	16.7756	18.1711	0.0561283	0.255441	0	0.083333
渔滨居委会	0.148297	0.439796	44.5628	34.3007	2.02308	343.887	4.04482	0.621329	0.647059	4782	22.4908	2.12164	0	0.876707	3.97527	30.5343	1.68069	0.199382	0.363215	1	0.1
复兴居委会	0.125527	0.450616	44.9588	34.6967	1.43423	493.721	3.68218	0.632424	0.798712	4782	23.6466	2.61175	0	1.04008	4.66132	30.9303	3.31576	0.0722311	0.327448	0.75	0
城头村委会	0.060688	0.396061	55.549	41.7726	1.07224	303.397	3.63345	0.615251	0.672247	4782	20.639	7.73793	0	1.67148	4.31196	24.9386	20.8549	0.154246	0.362218	1	0.15
田桥村委会	0.04494	0.350618	51.7943	39.0138	1.34323	261.662	6.13263	0.590376	0.692494	4782	21.2865	7.76396	0.0375587	1.21355	4.54812	22.1798	16.9195	0.138498	0.360329	0.2	0.076923
大郭村委会	0.042065	0.378018	50.5559	39.6043	1.63468	405.077	4.78191	0.618794	0.693694	4782	21.7819	8.20877	0	0.947759	4.41667	28.3001	12.2391	0.140071	0.374113	0	0.076923
任桥村委会	0.030043	0.390203	54.4822	40.1532	0.987098	395.762	7.40018	0.643494	0.682684	4782	20.9319	10.8658	0.000891266	1.52136	4.4902	28.3835	21.3279	0.219251	0.352941	0	0.133333
朱庄村委会	0.043455	0.393418	49.7298	33.9734	1.13532	214.256	3.72976	0.651945	0.775785	4782	23.0745	4.97403	0	1.77807	4.71399	29.4744	11.9799	0.086225	0.258675	0	0
南季村委会	0.09702	0.417672	47.9701	29.118	1.39468	187.84	5.60928	0.564103	0.702427	4782	19.214	0.339883	0.0976801	1.18275	4.41514	24.9756	5.78938	0.20757	0.189255	1	0.071429
裴联村委会	0.124107	0.42972	47.4508	36.1498	1.02975	332.666	4.41463	0.606272	0.902439	4782	26.3602	5.0096	0	0.893012	4.56794	31.7846	7.34356	0.0993031	0.28223	0.166667	0.111111
陈杨村委会	0.008601	0.378344	44.5462	34.284	2.08574	655.544	3.86425	0.428763	0.753825	4782	16.173	7.24964	0	1.07663	4.65591	24.4808	15.3185	0.0927419	0.298387	0	0.058824
大李村委会	0.0231	0.378521	47.5592	37.2971	1.98287	408.357	4.85732	0.607013	0.692497	4782	16.8812	6.65363	0.00483676	1.04333	4.73035	26.8981	11.6302	0.10399	0.362757	0	0.071429
苏家嘴居委会	0.145273	0.457358	48.5808	27.4947	1.09022	295.575	3.7598	0.645833	0.802454	5562	58.3971	0.434964	0.00490196	0.948227	4.49632	23.3523	1.16936	0.183824	0.165441	1	0
大桥村委会	0.2126	0.469621	43.2099	31.131	1.15306	156.18	6.41135	0.714539	0.80108	5562	57.1488	9.23274	0.00443262	1.53067	4.32092	26.2134	24.164	0.0691489	0.380319	0.4	0.111111
汤衡村委会	0.175089	0.41445	44.6322	23.5461	1.09219	329.911	5.62146	0.716098	0.722334	5562	18.4295	1.64776	0.0478049	1.44411	4.48683	19.4037	17.4766	0.108293	0.236098	0	0.1
衡河村委会	0.222099	0.45094	48.8959	28.2344	1.41686	146.854	3.68024	0.629983	0.737118	5562	39.2819	4.42633	0.0450607	1.02967	4.31023	24.092	15.5208	0.111785	0.182842	1	0.083333
沙吉村委会	0.08933	0.466603	44.9229	23.8368	1.26814	348.63	6.51006	0.762931	0.871345	5562	26.3193	0.147118	0	1.5773	4.5546	19.6944	10.7047	0.058908	0.127874	0	0.125
健仪村委会	0.084996	0.480949	45.7763	24.6901	0.940819	287.381	4.1751	0.71725	0.802356	5562	24.3308	0.087571	0	1.64088	4.27367	20.5478	7.48252	0.0856031	0.207523	0	0
一心村委会	0.200541	0.516095	52.0291	30.943	0.79606	315.651	4.02735	0.699168	0.863469	5562	18.9496	3.62419	0	1.62037	4.22473	26.8006	8.15272	0.128419	0.142687	0.375	0.125
马逻村委会	0.081285	0.451544	53.6248	32.5386	1.04494	510.849	5.54046	0.61901	0.744817	5562	25.0142	5.21981	0	1.6564	4.35428	28.3962	13.9287	0.220738	0.315004	0	0.153846
吴码村委会	0.050876	0.628048	53.0606	31.9745	1.27623	243.102	7.14479	0.501931	0.827869	5562	21.8125	8.40745	0	1.36943	4.2471	27.8321	17.4104	0.214286	0.555985	1	0
北季村委会	0.068188	0.546922	48.6411	27.555	0.744145	443.172	3.19185	0.645129	0.803313	5562	17.7211	5.85607	0.00198807	1.21616	4.49901	23.4126	12.5845	0.150099	0.318091	0.416667	0.071429
龚营村委会	0.077927	0.578645	45.8462	24.7601	0.957021	481.575	4.6	0.618519	0.79206	5562	24.238	3.0612	0.0592593	1.20684	4.35185	20.6177	17.9572	0.187037	0.2	0	0
章洼村委会	0.163237	0.639369	38.4445	14.8115	0.965494	554.226	6.20253	0.765823	0.812903	5562	22.4906	0.617807	0.056962	1.39802	4.67722	10.6691	30.2045	0.0379747	0.382911	0	0
章桥村委会	0.104586	0.76553	36.4947	14.1593	0.975811	285.63	6.0414	0.679936	0.764895	5562	33.8287	1.37109	0.0238854	1.5804	4.36783	10.0169	28.084	0.117834	0.265924	0.333333	0
章集村委会	0.121614	0.413999	34.9562	18.1573	0.908186	326.95	4.60086	0.732833	0.799349	5562	21.9794	5.36911	0.00214592	1.54332	4.31223	12.4928	23.7395	0.103004	0.19206	0	0.076923
黄庄村委会	0.147979	0.429451	33.0767	20.9565	1.09149	508.856	5.0855	0.699814	0.833805	5562	23.4432	8.16834	0.0297398	1.55715	4.56599	9.50884	17.8176	0.0957249	0.25	0	0.083333
东荡村委会	0.212886	0.433336	38.0984	22.857	1.02385	595.406	3.18736	0.690745	0.674584	5562	19.7099	5.47953	0	1.41962	4.3544	14.5305	21.2969	0.0519187	0.295711	0	0
高荡村委会	0.113921	0.386221	37.6775	25.6579	1.3358	287.088	6.86946	0.700466	0.759479	5562	21.6053	8.28045	0.002331	1.50753	4.25874	16.6865	15.1611	0.106061	0.297203	0	0.090909
联合村委会	0.193355	0.415582	39.9865	26.7964	1.21803	530.102	3.96305	0.69746	0.734597	5562	22.1225	7.4026	0.0207852	1.44628	3.79215	21.3288	20.9196	0.166282	0.330254	0	0
邵葛村委会	0.197266	0.443706	42.9978	21.9706	0.805823	387.168	4.19058	0.69989	0.79978	5562	20.3527	2.57681	0	1.4499	4.66484	17.8282	27.9114	0.0646221	0.216867	0	0.083333
果园村委会	0.061676	0.73401	43.5461	22.46	1.38075	431.658	2.85166	0.776614	0.930973	5562	15.9973	0.782365	0.0680628	1.40412	4.40663	18.3176	17.7303	0.0820244	0.205934	0.875	0
茭陵村委会	0.202453	0.625717	38.2062	18.2978	0.775736	421.036	4.24417	0.624143	0.61708	5562	22.7595	0.920351	0.0288066	1.18595	4.69959	14.1554	29.0194	0.139918	0.345679	1	0
大胡村委会	0.183819	0.415097	37.2281	18.8647	0.992921	261.967	3.78809	0.726562	0.776786	5562	24.7227	1.48726	0.00488281	1.47426	4.55273	13.6602	26.677	0.0664062	0.28125	0	0.076923
钦工居委会	0.064191	0.402016	25.1893	17.157	0.471394	374.68	4.99816	0.795037	0.812268	8727	26.3472	0.273154	0.0606618	3.72639	4.22518	1.01012	4.09262	0.0625	0.255515	0.5	0
马堡村委会	0.054698	0.390536	28.0888	24.9209	1.3091	231.154	3.86146	0.809824	0.845765	8727	22.5993	7.24425	0.00377834	1.73148	4.28967	8.54233	14.4617	0.0365239	0.215365	0	0.333333
东支村委会	0.07043	0.373498	28.115	22.2883	1.3599	270.892	7.07975	0.744304	0.808729	8727	24.0336	4.46659	0	1.545	4.21899	4.54715	6.77379	0.0708861	0.208861	0	0.545455
士銮村委会	0.073308	0.425184	28.6407	22.2746	1.12161	404.378	4.29766	0.753906	0.830279	8727	24.9906	4.99231	0	1.6503	4.17578	5.07287	9.9418	0.0796875	0.235937	0	0.333333
紫徐村委会	0.078288	0.440118	31.4505	19.9534	1.57684	342.681	3.64154	0.753676	0.811567	8727	32.1024	5.35045	0.0202206	1.45099	4.1875	7.27139	15.9944	0.0808824	0.152574	0	0.25
横沟村委会	0.076504	0.473235	28.2299	15.5251	1.43361	374.737	5.01208	0.864048	0.897281	8727	30.655	1.08431	0.0060423	1.46339	4.4713	4.38463	13.3851	0.0196375	0.0936556	0	0.272727
贾庄村委会	0.101267	0.439789	26.1729	15.893	1.58385	431.413	2.24845	0.807453	0.885892	8727	35.4283	0.072794	0	1.44387	4.33333	1.99373	7.34649	0.101449	0.227743	0	0.1
李码村委会	0.06121	0.672314	23.3451	14.2961	1.06606	435.873	6.52551	0.774235	0.93068	8727	37.2753	1.82787	0.0408163	1.61014	4.17092	7.10081	12.1785	0.0267857	0.235969	1	0
韩赵村委会	0.05427	0.450007	25.6635	17.8363	0.985412	455.589	3.98067	0.790437	0.869207	8727	25.47	2.60619	0.0162767	2.14193	4.18413	5.11725	10.3198	0.0925738	0.218718	1	0.230769
镇西村委会	0.064139	0.408661	23.8473	19.1902	0.798275	486.831	3.77529	0.824281	0.931624	8727	31.4698	1.98068	0.027689	2.16299	4.22897	2.5123	6.00395	0.0457934	0.160809	0	0.176471
五里村委会	0.07255	0.472036	21.5172	18.3494	1.1045	704.366	2.57639	0.763889	0.780488	8727	26.0767	0.185871	0.510417	1.61162	4.08681	3.43661	9.62418	0.00347222	0.0277778	0	0
高陈村委会	0.039004	0.413254	27.4818	10.1593	1.15766	477.084	4.43176	0.790588	0.836686	8727	38.7952	0.005504	0	1.77194	4.28706	6.01692	17.9131	0.0670588	0.208235	1	0.333333
宋集村委会	0.029582	0.379855	28.5355	9.04618	1.10197	431.524	4.66739	0.802174	0.830416	8727	33.6176	0.030964	0.0184783	1.35536	4.35978	4.90378	14.5737	0.0586957	0.181522	0.25	0.083333
谷尹村委会	0.077131	0.715819	29.8629	7.71882	1.17137	475.923	4.33708	0.721208	0.760342	8727	34.1001	0.113432	0	1.6663	4.16081	3.57643	10.5915	0.0667135	0.149579	0.321429	0.047619
冯王村委会	0.070222	0.539722	31.2736	6.53295	0.617905	317.299	5.01786	0.714286	0.813669	8727	34.9535	1.02212	0.0328571	3.38737	4.03929	2.39056	6.01179	0.0471429	0.109286	0.9375	0.125
条沿村委会	0.106587	0.748265	32.3423	7.60173	0.871677	437.157	4.81791	0.904478	0.904287	8727	30.7064	0.114712	0	1.80924	4.52836	3.45933	10.0682	0.115423	0.0606965	1	0.214286
甘姜村委会	0.134654	0.860539	35.5328	10.7922	0.891614	378.811	5.8802	0.738769	0.785473	8727	46.9647	1.54801	0	1.75805	4.22629	6.64981	17.1031	0.0732113	0.241265	1	0.6
青莲岗村委会	0.0846	0.475292	35.5692	15.9539	1.11045	353.068	5.59564	0.687764	0.784538	8727	30.7085	4.23655	0.00632911	2.13904	4.23699	11.8115	25.3679	0.0414909	0.211674	1	0.583333
三里墩村委会	0.110071	0.516864	32.3922	18.4273	1.28838	476.512	3.72727	0.743316	0.790991	8727	30.964	5.63909	0	1.55551	4.51515	11.8871	24.7341	0.030303	0.203209	1	0.285714
大董庄村委会	0.08087	0.43409	29.6647	16.9599	1.08466	588.96	4.43743	0.824561	0.906949	8727	28.6346	4.49172	0.00467836	1.62371	4.25497	9.76466	23.4498	0.0128655	0.109942	0.727273	0.1875
后营村委会	0.034306	0.462845	25.8167	13.1119	1.08025	468.579	6.37977	0.814262	0.856905	8727	44.4971	0.643749	0	1.77759	4.30348	5.91669	17.0272	0.0348259	0.135987	0	0.142857
园艺场村委会	0.058648	0.464417	29.3587	12.0251	1.248	509.655	6.5889	0.766714	0.811698	8727	26.5959	1.87132	0.00284495	1.53909	4.44523	7.88273	18.2653	0.147937	0.0497866	0	0.833333
顺河居委会	0.111986	0.373191	29.6878	26.52	0.702328	289.783	3.90237	0.83905	0.920635	5239	35.6017	8.04377	0	2.21579	4.75989	15.2103	2.20434	0.0395778	0.881266	0	0
三堡村委会	0.026961	0.44194	24.415	21.2472	1.43513	525.031	4.84568	0.819444	0.928571	5239	20.166	5.40736	0	1.60479	4.27469	11.171	15.7816	0.0200617	0.140432	0	0.090909
艾口村委会	0.079461	0.398627	25.1568	21.989	1.59045	570.627	5.83799	0.795158	0.874532	5239	21.8905	5.77827	0.00931099	1.5264	4.0149	11.902	10.9208	0.0614525	0.283054	0	0
顺西村委会	0.067153	0.396189	26.5035	23.3356	1.32984	560.454	5.82665	0.714101	0.829365	5239	19.2857	6.4516	0	1.3604	4.25226	13.2486	8.2155	0.0905563	0.306598	0	0.181818
双墩村委会	0.051276	0.384651	32.5346	27.3707	2.32609	526.509	4.99203	0.773525	0.853462	5239	14.0221	9.46716	0.00956938	0.895284	4.4067	18.2445	8.00141	0.0733652	0.232855	0	0.3
骆荡村委会	0.085451	0.391253	31.4749	28.307	1.5282	673.867	7.73099	0.775828	0.834661	5239	18.8323	8.9373	0	1.21954	4.51267	16.8719	5.25791	0.0487329	0.282651	0	0.111111
崔周村委会	0.133058	0.465842	38.4634	33.5552	1.64956	534.374	5.20202	0.677778	0.838174	5239	34.5238	12.4316	0	0.954141	4.25152	23.8135	19.7864	0.020202	0.208081	0.363636	0.111111
何桥村委会	0.07874	0.407842	35.2085	32.0406	1.22674	364.781	5.727	0.678733	0.794479	5239	21.292	10.8041	0	1.51627	4.31071	20.5585	13.1666	0.111614	0.307692	0	0.166667
官路村委会	0.163831	0.438105	40.6994	36.6931	1.24174	302.271	6.44461	0.710466	0.805255	5239	41.2757	10.6475	0.0168067	1.30171	4.26356	26.0495	23.2902	0.0580596	0.347594	0.928571	0.125
顺东村委会	0.125831	0.371199	36.717	30.1931	1.1495	340.686	6.11521	0.70901	0.75303	5239	20.7046	11.1964	0.0177253	1.64088	4.12999	21.5967	14.8026	0.0605613	0.243722	0	0.083333
延年村委会	0.110542	0.385736	34.0738	30.9059	1.10922	333.726	6.59484	0.731123	0.787431	5239	20.8104	10.2367	0.014733	1.38827	4.69797	19.4238	11.0069	0.128913	0.325967	0	0.125
三合村委会	0.084366	0.451468	30.8322	27.6644	0.86165	470.944	4.17976	0.681269	0.826484	5239	22.2885	8.61596	0	1.71824	4.3565	13.1534	3.66251	0.0755287	0.276435	0	0
双井村委会	0.105643	0.388673	35.3156	25.4214	1.1883	404.587	6.63611	0.697222	0.855728	5239	20.438	8.12953	0	1.58968	4.32222	12.8149	13.5819	0.0291667	0.352778	0	0.153846
大吉村委会	0.168235	0.456883	34.1218	23.2471	1.00635	509.127	6.88968	0.709964	0.868941	5239	31.092	5.95528	0	1.55719	4.31851	10.554	16.0955	0.0711744	0.265125	0	0.083333
大蒋村委会	0.096221	0.399713	34.0056	26.8812	1.09135	525.08	5.06242	0.782904	0.79809	5239	22.1325	10.2026	0	1.78848	4.50068	11.9242	9.52786	0.0529172	0.208955	0	0.090909
徐荡村委会	0.092485	0.38811	30.9129	26.9153	1.30142	724.744	5.27222	0.724444	0.820776	5239	17.476	8.65631	0	1.42797	4.45778	9.17419	12.159	0.0822222	0.242222	0	0.166667
林集居委会	0.031919	0.718635	36.9394	21.3668	1.63606	170.866	3.97912	0.422274	0.580052	11027	26.9129	2.59037	0	1.22897	4.3109	9.78463	0.976031	0.174014	0.589327	0	0
谢庄居委会	0.045798	0.604052	37.3531	21.7804	2.42768	195.362	8.32955	0.465909	0.469231	11027	20.8953	3.00402	0.00757576	0.970932	4.59848	10.1983	1.36702	0.268939	0.579545	1	0
新河头居委会	0.850244	0.468241	44.9759	29.4032	1.19188	395.044	6.13941	0.543029	0.714427	11027	12.8414	10.6269	0	0.759337	4.29346	17.8211	20.5381	0.175559	0.550775	0.428571	0
平河村委会	0.218078	0.625408	36.9589	21.3862	1.22133	103.905	4.77281	0.537005	0.718805	11027	24.9237	9.86298	0.00172117	1.85953	3.7642	17.0572	19.0713	0.101549	0.122203	1	0.571429
袁庄村委会	0.100498	0.597585	40.4413	24.8686	1.36861	306.031	6.8839	0.485019	0.706366	11027	26.6429	11.6231	0.153558	1.2979	4.07491	19.961	20.1971	0.254682	0.522472	0.166667	0.111111
后管圩村委会	0.065602	0.629403	38.9544	23.3818	1.29776	200.74	6.35551	0.750951	0.905155	11027	19.1688	8.42155	0.0684411	1.44011	4.23954	15.6158	15.1906	0.169202	0.532319	0	0.1
联盟村委会	0.018173	0.657123	41.9177	26.3451	1.3558	323.106	3.65035	0.599068	0.695444	11027	21.6956	9.0984	0	1.73026	4.32401	16.2927	14.1212	0.177156	0.491841	0	0.090909
双沟村委会	0.069872	0.624868	41.2244	25.6517	1.65338	409.067	4.22936	0.598624	0.788462	11027	16.6204	8.47784	0.151376	1.38019	4.16972	15.6721	13.3899	0.224771	0.385321	0	0.142857
跃进村委会	0.118435	0.594052	40.6454	25.0727	1.64072	210.019	4.16275	0.543137	0.7625	11027	16.1278	7.07402	0.162745	1.05717	3.67843	14.2927	8.26928	0.217647	0.513725	0	0.166667
滕码村委会	0.082638	0.605408	31.8916	16.3189	2.00892	300.267	5.89178	0.655311	0.791398	11027	13.1234	0.615843	0.0240481	1.11843	4.26854	11.3555	15.6438	0.0320641	0.316633	1	0.111111
小李庄村委会	0.137214	0.652888	37.2592	21.6866	1.74609	240.928	4.24769	0.491682	0.569767	11027	17.2239	3.68787	0	1.13769	4.36784	12.1318	9.27301	0.19963	0.493531	1	0.052632
利民村委会	0.035919	0.637839	39.9917	24.4191	1.31387	347.225	7.91821	0.635884	0.73251	11027	17.3839	5.64267	0.00263852	1.73245	4.22296	12.8369	8.60682	0.182058	0.365435	0.529412	0.090909
柏庄村委会	0.608987	0.326904	45.6484	30.0757	11.7615	331.581	3.93023	0.918605	0.953488	11027	12.2201	11.2993	0	0.120345	4.5	18.4936	21.317	0.0348837	0.453488	1	0
中太村委会	0.186726	0.561803	54.262	38.6893	0.658592	283.329	5.8705	0.531732	0.651986	11027	18.5176	18.5334	0.0300172	1.45835	4.17753	27.1072	35.7595	0.150086	0.525729	1	0
新太村委会	0.141959	0.597435	53.1782	37.6055	0.768459	259.109	4.00583	0.484937	0.710071	11027	22.4504	17.9916	0.0971817	1.57524	4.26433	28.0504	39.0428	0.226433	0.601555	1	0
林南村委会	0.119403	0.743054	48.3232	32.7505	1.05912	346.685	8.74751	0.482107	0.679622	11027	28.6076	15.5641	0	2.1313	3.7495	29.806	44.7016	0.0536779	0.579523	1	0.090909
戴湾村委会	0.110591	0.580252	45.809	30.2363	0.877641	200.307	9.4171	0.509784	0.694444	11027	20.6581	14.3069	0	1.45611	4.14315	25.4082	33.6345	0.191555	0.633368	0.111111	0.153846
泾河村委会	0.134387	0.547522	41.7226	26.1499	1.24127	217.968	6.47104	0.496139	0.664055	11027	26.6223	12.2637	0.00965251	1.65768	4.2278	23.2054	33.0847	0.120656	0.412162	0.952381	0.111111
戴庄村委会	0.081944	0.609586	45.9755	30.4029	1.16606	300.711	5.504	0.45	0.85124	11027	15.6701	14.3902	0	1.47882	4.26	25.2191	27.2217	0.056	0.536	0	0.333333
新兴村委会	0.105703	0.620708	45.1905	29.6178	1.58198	183.992	6.5476	0.591757	0.714437	11027	22.7649	12.5603	0.0785083	1.29862	4.18351	19.7546	19.2919	0.230618	0.494603	1	0.142857
姚庄村委会	0.041211	0.658828	43.2672	27.6945	1.34934	181.78	7.07435	0.666667	0.762452	11027	22.6854	8.91816	0.123916	1.81883	4.15366	16.1124	12.7051	0.148699	0.517968	0.25	0.142857
严星村委会	0.237543	0.53732	33.9486	18.3759	0.69496	198.828	4.36663	0.428907	0.787421	11027	19.3831	8.37673	0.0434783	1.52685	4.43008	17.1468	23.4139	0.0658049	0.53349	1	0.210526
祁庄村委会	0.192655	0.524483	32.2788	16.7061	0.856637	205.664	4.73081	0.404353	0.734223	11027	25.3105	7.54186	0.021764	1.63313	3.88316	15.4771	25.7733	0.134021	0.530355	1	0.071429
陈庄村委会	0.112151	0.615201	29.0464	13.4737	1.41749	286.889	5.06757	0.642643	0.881639	11027	19.7855	5.92564	0.015015	1.46324	4.01802	12.2446	20.3524	0.0990991	0.435435	1	0.153846
花元村委会	0.017495	0.536439	31.7141	16.1414	0.981846	337.943	5.01596	0.537234	0.691042	11027	23.259	7.2595	0	1.88336	4.37057	14.9124	24.354	0.0177305	0.441489	1	0.076923
盛庄村委会	0.070966	0.518896	25.6973	10.1246	0.712016	183.603	6.66203	0.513213	0.600282	11027	31.5828	3.54501	0.111266	2.11854	4.20167	8.89557	12.036	0.158554	0.577191	1	0
新庄村委会	0.221337	0.603807	29.4561	13.8834	1.65513	320.773	5.30033	0.471947	0.835294	11027	21.6285	6.13048	0	0.822494	4.17822	12.6543	18.955	0.122112	0.511551	0	0.5
沙口村委会	0.318883	0.85546	23.5176	7.9449	0.426271	312.636	4.75134	0.737968	0.81586	11027	26.0127	1.30662	0	1.68033	4.68182	6.71585	7.07784	0.0387701	0.378342	0.75	0
沙庄村委会	0.069019	0.586054	23.9873	8.41465	0.346297	241.954	4.77532	0.789557	0.811802	11027	40.8359	1.83505	0	3.26882	4.6788	7.1856	8.01736	0.107595	0.27057	1	0
韩码村委会	0.086516	0.595213	25.9259	10.3532	0.604178	397.773	5.69762	0.802381	0.851675	11027	40.3414	1.49154	0.0571429	2.37143	4.33095	9.12412	12.8921	0.0952381	0.471429	1	0
西合兴村委会	0.025618	0.548111	26.2732	10.7005	0.737316	373.198	6.15329	0.663473	0.819951	11027	30.4458	2.81347	0.0838323	2.52754	4.15449	9.47144	12.5234	0.123353	0.495808	0.2	0.047619
周湾村委会	0.071936	0.776069	28.3094	12.7368	0.77101	149.42	4.03109	0.836788	0.880829	11027	29.2179	0.693794	0	2.17262	4.59326	11.5077	19.9999	0.0803109	0.518135	0	0
大陶村委会	0.115705	0.682362	31.5799	16.0072	0.852124	276.737	4.64787	0.694635	0.791667	11027	24.6877	5.14652	0	1.94016	4.30674	14.7781	21.4734	0.0797799	0.401651	1	0.066667
沙滩村委会	0.076481	0.501021	26.5853	11.0126	0.646046	356.301	6.41331	0.704577	0.740113	11027	31.6637	4.433	0.073509	2.75004	4.51456	9.78356	13.149	0.142857	0.370319	0.166667	0.0625
靖大庄居委会	0.007296	0.503522	25.1423	14.6516	0.928239	373.9	6.87125	0.685382	0.845771	9902	44.0327	0.464887	0	2.29898	4.37076	11.889	2.50259	0.186834	0.449177	0.2	0
马涵洞居委会	0.045684	0.462625	27.0228	12.3319	0.711838	238.033	6.48177	0.584786	0.760656	9902	27.661	2.02321	0	2.54872	4.06973	10.5377	2.77764	0.0491284	0.491284	1	0
二堡村委会	0.077725	0.464882	23.7466	8.1739	0.620128	281.521	4.60347	0.667674	0.809271	9902	34.8359	0.210167	0.015861	1.97394	4.26284	6.94484	9.02503	0.0747734	0.356495	0.8125	0
发茂村委会	0.064004	0.428858	25.3278	14.2354	0.708488	296.229	4.11695	0.66309	0.809111	9902	37.5987	0.328206	0.0160944	1.89318	4.33584	12.0745	2.95277	0.219957	0.477468	0.571429	0
乾益村委会	0.093962	0.514003	27.7047	16.9938	0.737457	204.856	6.51536	0.695531	0.774425	9902	24.755	2.7022	0	1.60067	4.06425	14.4514	9.79661	0.143855	0.561453	1	0.1
卫东村委会	0.054768	0.436968	29.5077	18.7968	1.06683	225.019	6.54342	0.74938	0.783313	9902	25.6685	4.50522	0.00620347	1.8206	4.03598	16.2544	14.0955	0.251861	0.523573	0.375	0.625
祁大庄村委会	0.011173	0.501699	27.4571	17.3775	1.01393	197.628	5.01793	0.703187	0.793939	9902	28.3567	4.46665	0.00996016	1.96869	3.53586	14.2038	15.1812	0.0956175	0.47012	0.0909091	0.181818
郭湾村委会	0.058193	0.507085	27.1181	17.0385	1.06616	254.757	5.783	0.76783	0.891603	9902	26.4508	3.67521	0	1.55642	4.17451	13.8648	10.9895	0.0804249	0.335357	1	0
十五里桥村委会	0.001791	0.469034	27.906	13.7322	0.895135	370.056	7.35372	0.67788	0.752844	9902	23.0195	2.79614	0.00917431	2.25526	4.04383	11.938	4.98622	0.0978593	0.527013	0	0
建淮村委会	0.199705	0.559851	20.5871	5.58822	0.422887	234.261	4.86811	0.789649	0.833055	9902	44.6299	0.275361	0	2.20193	4.40568	3.79411	2.39473	0.0509182	0.280467	0.181818	0
十里村委会	0.007955	0.503689	26.2246	11.2258	0.816166	248.024	5.8519	0.695937	0.844828	9902	34.8929	4.16877	0.0235911	2.3007	4.31717	9.43166	12.4752	0.203145	0.390564	0	0
鹅钱村委会	0.041035	0.464832	25.3159	11.3581	0.828025	292.085	6.14687	0.843779	0.877111	9902	33.0801	3.77452	0.0748363	2.64618	4.27596	9.56399	15.6764	0.0430309	0.303087	0.0714286	0.045455
渠南村委会	0.069631	0.454628	21.3648	11.2851	0.520385	246.357	5.86791	0.759752	0.877897	9902	50.314	0.762472	0.000886525	2.32301	4.32713	8.11147	18.9788	0.0531915	0.320035	0.714286	0.047619
彭阳村委会	0.022186	0.459641	24.3667	14.2871	1.00183	278.686	4.29833	0.699284	0.853688	9902	35.7067	2.80384	0.0334129	1.96149	4.15036	11.1134	12.561	0.229117	0.380668	0.75	0.125
砖桥村委会	0.027113	0.500779	24.783	14.7034	1.06824	229.333	6.06577	0.674787	0.666259	9902	26.2144	2.27887	0	1.80624	4.01583	11.5297	13.5031	0.211937	0.411693	1	0.105263
许王村委会	0.005489	0.468838	25.7572	10.7584	0.805667	335.219	5.13534	0.649839	0.889849	9902	27.7851	2.73436	0.00429646	2.37512	4.18904	8.96428	11.6759	0.0633727	0.335124	0	0.055556
陈华村委会	0.007743	0.497225	24.7595	9.76062	2.63095	106.957	5.14783	0.817391	0.982609	9902	28.1834	2.11544	0	0.627426	4.38261	7.96652	10.341	0.0869565	0.33913	0	0
盖桥村委会	0.112269	0.541023	23.0691	8.07026	0.70148	200.144	5.24811	0.700758	0.854167	9902	43.9201	0.379618	0	1.8013	4.47917	6.27616	8.1657	0.0662879	0.340909	0	0
邱家村委会	0.060392	0.525222	24.5335	9.53465	0.657829	311.686	4.87556	0.780741	0.944611	9902	40.4179	1.5707	0	2.68441	4.36148	7.74054	14.2813	0.00444444	0.282963	0	0
张兴村委会	0.014695	0.457955	24.3478	13.9275	0.826149	343.404	9.97368	0.781377	0.802041	9902	41.0489	1.82798	0.0303644	2.46692	4.22672	11.0945	11.4256	0.172065	0.544534	0	0.25
姚桥村委会	0.03655	0.582139	33.4158	26.4646	3.01455	396.7	5.78831	0.302419	0.358025	4290	16.1782	5.19754	0	0.783203	4.26008	4.27622	9.96121	0.145161	0.669355	1	0
永济村委会	0.125866	0.600625	27.4826	20.5313	2.70521	319.663	11.6187	0.357977	0.55599	4290	16.3182	2.74566	0	0.613145	5.00259	6.18914	13.0642	0.0596628	0.810636	1	0
张朱村委会	0.019908	0.540079	28.3361	21.3849	4.77798	374.415	8.23445	0.38756	0.874396	4290	35.1155	2.05544	0	0.476839	4.49761	5.22537	10.1347	0.0813397	0.741627	1	0.2
果林居委会	0.052459	0.568812	11.8564	6.36347	0.645725	298.249	6.37487	0.805585	0.969925	18800	43.0508	1.12065	0	3.28577	4.5478	5.77069	16.9289	0.0225564	0.142857	0.1	0
崔庄居委会	0.057689	0.558731	11.6167	6.9413	0.540033	313.243	2.7791	0.59801	0.911266	18800	33.1423	0.049437	0.0567164	2.68075	4.23781	1.80139	11.6732	0.0278607	0.148259	1	0
淮闸居委会	0.201972	0.899083	16.0611	14.494	0.617735	365.364	3.55219	0.565762	0.908709	18800	17.584	3.05418	0.0730689	2.35077	3.77871	10.9142	20.7017	0.0417537	0.394572	1	0.25
杨庄居委会	0.235513	1.26335	13.573	12.006	0.184677	266.334	2.82781	0.479592	0.973992	18800	14.3337	4.00993	0	3.01295	3.70663	8.42616	19.2846	0.0446429	0.172194	1	0.333333
朱集村委会	0.048205	0.480317	12.4396	9.95142	1.95679	429.176	3.69882	0.830709	0.877712	15006	37.2421	1.30011	0.112205	0.660862	4.82874	9.96865	17.1764	0.0433071	0.135827	1	0.05
淮涟村委会	0.125277	0.969878	9.04648	12.7228	0.816104	438.759	8.44676	0.826389	0.643519	15006	21.879	0.136001	0.0925926	1.09449	4.25463	6.86564	13.3538	0.0277778	0.217593	1	0.1
新渡村委会	0.0759	0.592832	11.7385	12.0298	1.68755	1.96429	5.19643	0.557143	0.682143	15006	26.418	0.156181	0.321429	0.598806	4.275	9.48916	13.251	0.114286	0.303571	1	0
沙荡村委会	0.050204	0.580008	16.3666	14.6029	3.8674	470.628	3.1405	0.520661	0.933884	15006	22.0226	3.75051	0.0909091	0.289677	4.4876	14.1173	18.2951	0.0413223	0.0826446	1	0
新桥村委会	0.041309	0.519531	15.3613	12.8793	1.72908	421.238	4.83333	0.617021	0.875887	15006	31.091	3.19429	0.0602837	0.63379	4.45035	12.8965	14.6855	0.0425532	0.219858	1	0
三杨村委会	0.050641	0.48952	12.7928	10.3046	1.39821	484.989	6.98421	0.818421	0.889474	15006	32.8313	0.759482	0.0868421	0.880246	4.70526	10.3218	12.8558	0.0263158	0.213158	1	0
袁集村委会	0.044311	0.566459	13.5062	8.85549	1.44175	298.592	8.40838	0.887435	0.947644	21500	23.4502	2.5986	0.13089	0.850172	4.53927	3.71559	0.899091	0.026178	0.172775	0	0
袁东村委会	0.041309	0.554158	12.2724	7.62173	0.0285235	409.618	5.97959	0.884972	0.925788	21500	28.4809	1.36484	0.00185529	1.81206	4.42301	2.48183	2.48167	0.0649351	0.2282	0.272727	0.181818
干庄村委会	0.144139	0.784681	12.2729	10.6838	1.22321	378.439	7.41352	0.918489	0.956262	21500	32.6485	0.973129	0.161034	1.26241	4.60835	7.10302	13.0958	0.0656064	0.17495	0	0.2
桂塘村委会	0.112933	0.696175	13.8798	12.3047	0.956323	369.943	6.46334	0.616225	0.698587	21500	21.3951	1.04783	0.145086	1.01541	4.42902	8.72385	16.0373	0.123245	0.213729	1	0.066667
辣树村委会	0.108531	0.629152	14.7643	12.7732	0.529234	398.746	5.50273	0.7241	0.844978	21500	19.3027	1.30287	0.0141767	1.40122	4.32715	7.63332	10.6926	0.10578	0.328244	1	0.1875
草庙村委会	0.148485	0.588196	18.4092	13.7585	1.11372	444.093	4.61987	0.712934	0.902054	21500	27.8189	3.6121	0.00788644	1.22345	4.03628	8.61859	11.8263	0.126183	0.268139	1	0
李庄村委会	0.088068	0.701955	11.4127	8.28887	0.909973	399.054	4.75424	0.928814	0.9	21500	34.071	0.980285	0.132203	1.77009	4.3678	3.14897	7.25709	0.0101695	0.00677966	0.571429	0.090909
双庄村委会	0.051663	0.509573	18.6544	14.0037	1.59311	580.758	5.25581	0.784053	0.859322	21500	27.4788	3.7347	0.00996678	1.27979	4.04983	8.86378	11.5014	0.0946844	0.416944	0.181818	0.181818
袁北村委会	0.096194	0.424624	16.1777	11.5271	0.762045	392.585	4.04565	0.854348	0.917391	21500	30.9587	3.96963	0.217391	1.77102	4.42174	6.38716	6.19662	0.0173913	0.258696	0.333333	0.222222
农科村委会	0.062027	0.531506	14.875	10.2243	0.93405	357.222	6.82386	0.826705	0.894886	21500	36.3389	2.68947	0.0653409	1.53722	3.96307	5.08441	4.20813	0.0568182	0.25	1	0.166667
陈集居委会	0.176337	0.840708	23.8335	18.994	0.721821	244.757	7.85683	0.845815	0.896018	5920	36.8363	8.01748	0	1.72073	3.96696	0.346099	1.70442	0.14978	0.398678	0	0
镇西村委会	0.055571	0.762169	28.147	23.3075	0.884021	251.445	4.57563	0.792717	0.922753	5920	24.2541	10.1742	0	1.52124	4.44398	4.15867	9.13527	0.0504202	0.127451	0	0.1
镇北村委会	0.091873	0.786194	25.6421	22.4318	0.97234	425.436	3.8973	0.610811	0.686062	5920	24.5258	9.73638	0	1.40222	4.1527	3.28296	4.69961	0.145946	0.313514	0.5	0.285714
合心村委会	0.027344	0.776374	28.526	24.1253	0.99723	219.709	7.01272	0.670906	0.710652	5920	30.811	10.5831	0	1.53478	4.59141	4.9765	8.61965	0.265501	0.322734	0.125	0
南果林村委会	0.044972	0.790694	30.402	25.5625	1.20672	415.36	3.02209	0.490427	0.815476	5920	24.2166	8.73259	0	1.44157	4.2106	6.41369	14.2525	0.156112	0.319588	0	0.090909
乔庄村委会	0.088361	0.714642	27.4851	22.6456	0.763556	375.105	5.35362	0.634783	0.754589	5920	20.1153	9.84327	0	1.83519	3.95556	3.49675	9.17206	0.144928	0.328502	0	0.1
梅畅村委会	0.08446	0.738371	32.9224	27.7828	0.566631	377.239	3.838	0.587413	0.773099	5920	25.3444	12.5619	0	1.61506	4.37296	8.93404	10.6266	0.175991	0.328671	0	0.071429
渔塘村委会	0.073843	0.698698	34.436	29.5965	0.916921	398.511	4.4812	0.458647	0.879022	5920	23.0685	13.3187	0	1.40535	4.51003	10.4477	15.2104	0.256892	0.432331	0.888889	0.083333
高福村委会	0.07256	0.736469	23.4863	18.6468	0.816803	260.878	4.31918	0.68239	0.790143	5920	20.4078	7.84388	0	1.43829	4.04245	6.09744	13.2484	0.165094	0.331761	0.5	0
淮丰村委会	0.035546	0.624463	20.6875	15.848	1.06185	399.526	5.51435	0.666667	0.782123	5920	19.2732	6.44447	0	1.59874	4.37196	3.38293	9.32385	0.151214	0.224062	0.461538	0.066667
南双庄村委会	0.439519	0.611481	24.7355	19.896	1.24462	396.878	5.67735	0.729977	0.910755	5920	17.9948	8.4685	0.0148741	1.21936	4.4508	8.65763	18.9923	0.0812357	0.258581	0.1	0.461538
小桥村委会	0.08	0.65725	26.6597	21.8201	1.44756	328.909	6.13985	0.768665	0.955696	5920	17.1662	9.43056	0	1.42082	4.43113	10.5818	20.2701	0.0746583	0.422713	0.307692	0.1
蚕桑村委会	0.046075	0.715551	30.7313	25.8918	1.31741	323.37	3.33503	0.564626	0.772806	5920	22.3806	11.4664	0	1.45829	4.13095	6.743	14.9822	0.212585	0.426871	0	0.142857
竹园村委会	0.080837	0.704559	28.7419	23.9024	1.13723	408.817	4.11489	0.640777	0.800971	5920	26.0107	10.4717	0.0323625	1.39037	4.26861	4.75358	11.0541	0.0760518	0.368932	0	0.142857
学田村委会	0.107641	0.628691	31.3929	26.5533	1.0986	515.081	4.27202	0.545988	0.758065	5920	21.6948	8.74842	0	0.950802	4.20744	7.40452	17.3379	0.136986	0.420744	0	0.125
高成村委会	0.085669	0.828994	32.8244	27.9849	1.06925	242.759	5.67727	0.629545	0.945455	5920	21.4075	12.26	0	1.33196	4.46364	8.83604	16.8356	0.0636364	0.4	0.166667	0.166667
林圩村委会	0.206676	0.758416	34.1772	29.3376	1.32963	333.4	5.44741	0.703297	0.746032	5920	26.5782	13.1893	0	1.38294	4.38619	10.1888	14.3493	0.156986	0.340659	0	0.142857
寿塘村委会	0.145789	0.742189	29.2831	24.4435	0.958841	390.313	3.35821	0.643923	0.93177	5920	19.6174	10.7423	0.00426439	1.63124	4.19616	5.29472	14.6576	0.0831557	0.379531	0	0.2
孙庄村委会	0.618079	0.596515	26.5545	21.7149	0.977011	393.67	4.37694	0.471601	0.686025	5920	16.5937	9.37795	0	0.960892	3.89329	13.3378	23.6747	0.232358	0.36833	0.142857	0.071429
窑厂村委会	0.17425	0.536576	24.5114	19.6718	1.1015	384.251	4.34375	0.709135	0.914634	5920	12.0184	8.35642	0	0.856813	4.33413	11.2947	24.2683	0.129808	0.403846	0	0.75
张周村委会	0.175889	0.715922	18.3522	13.5127	0.947418	456.36	3.54167	0.827381	0.920477	5920	19.5067	5.03555	0	1.09066	4.18849	5.86369	12.5151	0.0575397	0.228175	0	0.2
头堡村委会	0.235063	0.815326	15.9868	11.1473	0.853659	497.47	6.30404	0.896309	0.927817	5920	18.7283	2.67014	0	1.06069	4.32337	8.70229	6.36495	0.202109	0.295255	1	0.666667
丁集居委会	0.03568	0.483075	15.4803	11.8845	0.445181	448.283	4.55193	0.749491	0.881874	13315	47.5578	0.889073	0.00407332	1.13569	4.60692	6.90129	18.4379	0.10387	0.303462	0	0.166667
五里居委会	0.045637	0.426512	20.5143	15.8389	0.596379	428.171	6.7225	0.85956	0.847716	13315	53.5303	0.596538	0	2.33039	4.48562	10.699	0.660825	0.182741	0.445008	0	0
宗楼村委会	0.048477	0.440617	18.9925	14.3171	0.875223	331.687	3.02092	0.730719	0.849279	13315	21.8371	3.15489	0.104575	1.39045	4.4	9.17719	17.7183	0.154248	0.346405	0.928571	0
农庄村委会	0.064088	0.462954	14.0506	9.37517	0.813712	464.264	2.83886	0.7891	0.837678	13315	26.4204	0.621132	0.0971564	1.946	4.33768	4.23527	18.6199	0.0959716	0.293839	0.846154	0
胡庄村委会	0.059719	0.504792	18.0124	14.4166	0.477327	401.921	3.52391	0.701382	0.874468	13315	18.9667	4.83685	0.0021254	1.45104	4.45271	12.0403	19.8215	0.138151	0.293305	0	0.052632
娘庄村委会	0.060675	0.509361	15.3145	11.7187	0.930508	357.742	7.41455	0.807273	0.93697	13315	26.4493	2.60114	0.111515	1.45323	4.60485	9.34251	23.3204	0.0775758	0.293333	0	0.117647
七一村委会	0.080404	0.604574	12.823	8.14757	0.0613999	417.996	3.92838	0.862953	0.926614	13315	29.109	0.061457	0.00176835	2.25784	4.32007	3.00767	16.079	0.0627763	0.145004	0.857143	0.045455
西站村委会	0.066945	0.456528	16.3834	11.708	0.0229043	403.617	5.02727	0.876768	0.937374	13315	24.0563	2.10233	0.0848485	2.18193	4.4101	6.56811	15.1206	0.0353535	0.191919	1	0
浪石村委会	0.060616	0.517753	19.1149	14.4394	1.06952	412.968	2.9932	0.650794	0.834467	13315	20.0993	3.57745	0.113379	1.35575	4.0771	9.29953	12.1622	0.0997732	0.335601	0	0.1
劳动村委会	0.060532	0.412717	13.7897	10.1939	0.514801	348.912	3.83368	0.917864	0.960986	13315	65.5755	0.247256	0.0616016	2.20777	4.78645	6.80632	22.4148	0.0924025	0.2423	0.142857	0
潘谈村委会	0.043862	0.469919	15.0178	11.422	0.221729	411.7	5.39723	0.822134	0.843874	13315	52.1443	0.065524	0.158103	2.15358	4.45652	7.77298	19.0956	0.0790514	0.23913	1	0.111111
老郑村委会	0.047333	0.397379	25.0411	20.3657	0.0543478	660.127	4.03614	0.457831	0.819277	13315	19.1984	4.72512	0.512048	0.268989	3.3253	15.2258	9.3926	0.216867	0.36747	1	0.05
大树村委会	0.019031	0.425943	25.4769	20.8015	1.30789	571.793	4.40248	0.260638	0.785461	13315	22.9449	4.10767	0.0106383	1.10121	4.0656	15.6616	11.6736	0.156028	0.12766	1	0
镇北村委会	0.039183	0.471512	25.3707	20.6953	1.20879	493.457	4.49664	0.366592	0.818489	13315	25.9741	4.00151	0.0986547	1.26189	4.08072	15.5554	13.2825	0.156951	0.270179	0.857143	0
涧桥村委会	0.082475	0.463395	21.837	17.1616	0.839866	418.801	3.88304	0.440936	0.738462	13315	28.8693	0.140582	0.00233918	1.46416	4.17778	12.0217	7.29064	0.191813	0.320468	1	0.25
花园村委会	0.133042	0.448283	27.4505	22.7751	0.920737	620.835	3.86515	0.338004	0.91042	13315	12.3491	5.71756	0.00525394	0.846059	4.37478	17.6352	15.711	0.14711	0.54641	1	0
双农村委会	0.093124	0.50656	20.57	15.8946	0.934451	389.576	4.6697	0.496749	0.863103	13315	29.1579	0.500501	0.115735	1.96166	4.26528	10.7546	1.34143	0.187256	0.421326	1	0.111111
民强村委会	0.064044	0.457516	18.857	14.1815	0.882272	366.645	3.36374	0.401848	0.743227	13315	19.2035	0.271596	0.00230947	1.486	4.18822	9.04164	6.03761	0.275982	0.471132	1	0.173913
镇南村委会	0.030059	0.413851	22.6112	17.9358	1.13557	452.188	4.68521	0.525917	0.850384	13315	25.2026	3.01517	0.00126422	1.32693	3.96334	12.7959	6.11902	0.154235	0.433628	0	0.111111
刘洼村委会	0.099288	0.50406	25.0301	20.3547	0.0856898	406.973	2.76705	0.511364	0.94902	13315	12.3812	6.42525	0.00378788	1.14285	4.42045	15.2148	10.5715	0.0776515	0.426136	0.777778	0
桃园村委会	0.167724	0.493933	23.9181	19.2427	1.47003	482.32	3.1831	0.464789	0.860424	13315	22.0196	3.84861	0.140845	1.12703	4.42958	14.1028	6.36364	0.040493	0.390845	1	0
徐溜居委会	0.088718	0.50887	28.5309	23.8555	0.845991	380.872	3.81206	0.280345	0.71643	8398	25.5058	1.51776	0.0783085	1.00107	4.07283	18.7155	0.979543	0.198121	0.476116	0.307692	0
创业居委会	0.060374	0.604304	33.6201	28.9447	1.7607	713.182	7.24474	0.1587	0.474088	8398	20.5241	3.19666	0.156788	0.666483	4.7782	23.8048	17.724	0.239006	0.621415	0.888889	0.157895
宋集居委会	0.093718	0.546878	36.8197	32.1442	2.23833	180.594	2.98649	0.256757	0.686007	8398	18.087	9.70305	0.243243	0.41002	4.125	27.0043	20.7327	0.256757	0.27027	1	0.142857
汤集居委会	0.028961	0.446081	30.9169	27.3211	0.316056	468.5	1.92088	0.358586	0.537037	8398	17.1199	9.88878	0.0387205	0.665881	3.99495	23.6721	28.6606	0.323232	0.341751	0	0.117647
涵洞村委会	0.160467	0.928045	41.7225	37.0471	0.323062	259.561	4.25835	0.164811	0.919822	8398	11.78	13.0341	0.222717	0.952665	4.62584	31.9072	23.5336	0.380846	0.523385	1	0.285714
张庄村委会	0.075185	0.645214	32.1989	27.5235	0.196464	527.404	4.46436	0.233261	0.632054	8398	22.8638	4.9656	0.0647948	1.31295	4.39741	22.3836	11.6678	0.231102	0.518359	0	0
金城村委会	0.072475	0.42366	26.0476	21.3722	2.05128	677.283	1.05435	0.23913	1	8398	24.8828	1.41086	0.0869565	0.0940954	4.23913	16.2323	12.255	0.0217391	0.206522	0.333333	0
新和村委会	0.045112	0.474584	28.1977	23.5223	1.3054	402.997	3.3342	0.317358	0.842653	8398	31.4503	2.30624	0.00647668	1.13925	4.26684	18.3824	11.2998	0.15544	0.476684	0.0833333	0
民主村委会	0.043737	0.433616	31.3522	26.6767	1.90724	584.636	3.3662	0.0925553	0.910931	8398	19.6896	3.22843	0.0402414	0.614612	4.64185	21.5368	9.08534	0.245473	0.651911	0.6	0
长庄村委会	0.039917	0.462954	34.5135	29.8381	1.65696	401.772	5.19809	0.155738	0.805213	8398	20.9505	3.51044	0.11612	1.21128	4.55191	24.6982	15.6259	0.127049	0.54235	0.181818	0
淮北村委会	0.039392	0.591562	33.9777	29.3022	1.47256	384.831	6.20706	0.248466	0.910769	8398	28.559	2.03682	0.0199387	1.11531	4.66411	24.1623	21.5394	0.171779	0.535276	0.5	0.076923
韩庄村委会	0.090345	0.69891	36.86	32.1846	1.29701	367.058	5.17166	0.171657	0.536926	8398	18.9613	6.43658	0.0319361	1.19507	4.6507	27.0447	19.0843	0.161677	0.493014	0.875	0.2
吴江村委会	0.056478	0.483911	28.8574	24.1819	0.302789	316.764	6.42363	0.276657	0.345821	8398	29.9671	0.063839	0.146974	0.47648	4.34006	19.042	5.97983	0.354467	0.487032	0.75	0.076923
洪北村委会	0.004408	0.574313	42.0482	38.4524	16.1172	282.969	5.25	0.359375	0.46875	8398	19.3733	16.1254	0.109375	0.13656	4.26562	34.6175	42.4003	0.296875	0.609375	0.333333	0.333333
三王村委会	0.103657	0.580466	34.9599	30.2844	1.26746	402.453	4.61848	0.341232	0.620853	8398	19.7123	10.3231	0.191943	0.861213	3.80095	25.1445	24.6874	0.248815	0.495261	0	0
兴旺村委会	0.12773	0.565657	32.9963	28.4162	1.31728	350.026	4.57846	0.276923	0.482226	8398	19.261	10.456	0.129231	1.0736	4.08769	23.2763	20.1241	0.244615	0.570769	1	0
同丰村委会	0.058545	0.579014	34.845	30.4956	1.03452	547.992	3.42357	0.289134	0.525773	8398	18.0936	10.5342	0.0782689	1.10949	4.16114	25.3557	27.4607	0.293738	0.471455	0	0.0625
沈圩村委会	0.031422	0.498544	35.3683	31.7725	1.9469	383.614	3.76087	0.362319	0.797075	8398	15.4307	12.7855	0.00543478	0.755428	4.0942	27.9376	31.2135	0.309783	0.336957	0.3	0.083333
跨洪村委会	0.037806	0.562273	39.5447	35.9489	1.34438	380.818	3.60543	0.140575	0.71246	8398	13.9286	14.8737	0.14377	0.912438	4.19329	32.114	39.221	0.420128	0.763578	0.545455	0
戴梨园村委会	0.054171	0.559598	42.0446	37.8125	1.21046	443.339	4.08209	0.248134	0.655303	8398	24.2475	15.153	0.0223881	0.802889	4.38806	32.6726	32.0694	0.533582	0.479478	0	0.2
合兴村委会	0.105998	0.519352	34.927	30.2516	1.97225	204.74	4.73402	0.426804	0.539256	8398	16.8604	7.81043	0.164948	0.615716	4.16082	25.1117	16.1486	0.216495	0.437113	0.357143	0.083333
蒋渡村委会	0.115323	0.586804	42.8084	38.133	1.03573	161.659	4.05849	0.266592	0.772778	8398	20.1588	15.3132	0.106862	1.05021	4.34421	32.9931	32.7103	0.223847	0.447694	0.103448	0.052632
新园村委会	0.116176	0.601959	41.7408	37.0654	1.43416	368.751	4.48139	0.272144	0.664482	8398	16.906	14.6242	0.0154044	0.970324	3.93838	31.9255	30.5751	0.450578	0.508344	0	0.052632
朱庄村委会	0.029654	0.560233	37.9219	33.3875	0.404995	307.17	4.35373	0.20597	0.578788	8398	18.4722	10.9464	0.119403	0.902039	4.42239	28.2476	23.4053	0.31194	0.452239	0.846154	0.052632
王码村委会	0.163515	0.756082	44.9972	41.4014	0.524246	325.881	4.19414	0.208791	0.725275	8398	13.1251	17.5999	0.14652	1.21385	4.19231	37.5665	46.876	0.298535	0.600733	0.571429	0.090909
韩圩居委会	0.039656	0.586639	25.1269	21.5311	0.132802	149.882	5.11178	0.570858	0.848303	14728	24.5947	0.472851	0.0798403	0.578031	4.50898	17.8821	20.0149	0.0578842	0.449102	0	0.0625
吴集居委会	0.069674	0.550061	29.2654	25.6696	1.63934	668.576	3.65823	0.158228	0.765823	14728	18.8119	8.23727	0.0632911	0.509433	3.86076	22.0206	24.3408	0.474684	0.537975	0	0
卢华村委会	0.084921	0.455239	17.7252	14.1294	1.51745	341.842	4.49467	0.675906	0.910064	14728	38.2674	1.09835	0.117271	1.35055	4.21535	10.4804	11.3896	0.0639659	0.409382	0	0.2
杨庙村委会	0.043001	0.501729	17.22	13.6242	1.72452	519.169	3.85948	0.348946	0.346604	14728	27.8697	0.747818	0.187354	0.977519	4.25059	9.97521	14.4133	0.0913349	0.257611	0	0.0625
汪庄村委会	0.092664	0.618524	26.6762	23.0804	1.61236	186.58	7.84786	0.573693	0.878205	14728	15.9238	3.74622	0.126783	1.01367	4.71791	19.4314	14.2291	0.0871632	0.438986	0	0
董巷村委会	0.0382	0.633419	25.1204	21.5246	1.98113	498.925	3.54825	0.5	0.814159	14728	30.9391	1.28986	0.0657895	0.640025	4.64912	17.8756	17.7791	0.0438596	0.232456	0	0.083333
新民村委会	0.113582	0.466609	20.0046	16.4088	0.84317	379.725	6.40503	0.466819	0.603211	14728	12.2555	2.9831	0.228833	0.567491	4.07094	12.7598	16.7707	0.139588	0.430206	0	0
淮河村委会	0.116811	0.549177	19.0953	15.4994	2.33849	536.877	5.28736	0.607553	0.848684	14728	22.0711	1.48357	0.090312	0.839711	4.14286	11.8505	8.24565	0.198686	0.44335	0	0
西河村委会	0.139435	0.729424	24.7571	21.1613	3.77907	336.918	5.76053	0.613158	0.820106	14728	17.7041	5.55192	0.160526	0.499205	4.52632	16.3997	11.4092	0.139474	0.392105	0	0
鹏里村委会	0.056154	0.633706	26.0143	22.4185	1.7972	508.532	4.14669	0.63864	0.842676	14728	21.5273	3.99292	0.0751342	0.629338	4.72809	18.4183	12.1695	0.0858676	0.221825	0	0
兴渔村委会	0.077659	0.646824	22.968	19.3722	1.51745	462.091	3.69231	0.677578	0.816225	14728	17.6779	3.10931	0.00654664	0.891137	4.31424	15.7232	4.12028	0.0801964	0.392799	0	0
陶营村委会	0.104506	0.470073	21.6089	17.9803	2.36531	323.287	4.09642	0.688705	0.790634	14728	21.8995	5.01005	0.110193	0.862069	4.19284	12.8404	15.8784	0.101928	0.176309	0	0
蒋桥村委会	0.072797	0.568154	21.856	18.2602	1.2487	380.526	5.23036	0.699107	0.821685	14728	24.2663	2.00703	0.0401786	0.809625	4.29018	14.6112	10.1405	0.0839286	0.258036	0.047619	0.136364
程圩村委会	0.081623	0.636306	22.9362	19.3403	1.76228	347.399	3.25836	0.472644	0.897866	14728	26.6943	0.55278	0.0911854	1.2361	4.05319	15.6914	12.9391	0.117021	0.370821	0	0.2
何庄村委会	0.063355	0.641605	26.052	22.4562	0.364797	366.939	3.80439	0.530938	0.825911	14728	19.5222	2.69725	0.00399202	1.01831	4.37725	18.8072	16.338	0.157685	0.303393	0	0
裘庄村委会	0.070706	0.506211	29.189	25.5932	1.99104	369.262	4.24724	0.584989	0.751678	14728	7.55412	4.53498	0.220751	0.966969	4.43488	21.9442	25.7738	0.128035	0.306843	0	0.1
徐赵村委会	0.076315	0.609119	33.544	29.9482	1.78494	545.969	5.21305	0.274472	0.732177	14728	15.4748	8.62477	0.12476	0.905685	4.40883	26.2992	27.0139	0.25144	0.579655	0	0
新园村委会	0.028899	0.550218	28.1145	24.5186	0.728863	393.607	4.0986	0.301395	0.432432	14728	13.5529	7.08632	0.0762791	1.22468	3.82884	20.8697	24.4484	0.179535	0.495814	0	0
兴和村委会	0.037263	0.561217	23.8297	20.2339	1.98874	495.035	6.28209	0.398649	0.572635	14728	8.97162	2.8016	0.0118243	0.810262	4.50169	16.5849	13.7365	0.0962838	0.33277	0.363636	0.04
黎明村委会	0.025563	0.651292	38.4699	34.8741	1.85516	353.642	4.48742	0.356918	0.897799	14728	14.0744	14.1128	0.086478	0.972969	4.40723	31.2251	41.2853	0.157233	0.418239	0	0.090909
民主村委会	0.025314	0.641797	38.8349	35.2391	3.19889	405.876	3.19318	0.207386	0.637931	14728	14.0858	14.4778	0.15625	0.613656	4.08523	31.5901	43.4086	0.153409	0.340909	0	0.095238
三和村委会	0.061408	0.686675	31.3269	27.7311	1.09462	408.789	3.51619	0.814777	0.842105	14728	14.5563	6.67292	0.0607287	1.13556	4.16093	24.0821	28.9846	0.0759109	0.204453	0	0.038462
振兴村委会	0.026451	0.661348	34.3574	30.7616	1.62564	396.233	3.5	0.794466	0.820158	14728	17.6812	10.0003	0.128458	1.00852	4.25494	27.1126	34.6337	0.0395257	0.152174	0	0.0625
后荡村委会	0.08866	0.597359	28.7293	25.1335	1.65094	381.1	4.11765	0.269985	0.451662	14728	20.9527	7.70121	0.0829563	1.25366	3.8371	21.4846	25.9856	0.0889894	0.473605	0	0
包圩村委会	0.114121	0.53052	26.9361	23.3403	1.08729	471.13	3.32029	0.550725	0.927114	14728	28.2445	5.90796	0.108696	1.38444	4.66522	19.6913	20.8081	0.117391	0.328986	0.933333	0.047619
淮西村委会	0.039027	0.796525	40.9603	37.3645	0.647249	452.152	10.2429	0.528369	0.851064	14728	9.29542	15.676	0.177305	1.44579	4.38298	33.7155	47.6024	0.230496	0.411348	0	0.083333
倪祠堂村委会	0.041952	0.615432	37.5969	34.0011	4.46429	446.415	3.43396	0.207547	0.415094	14728	9.33472	13.2398	0.188679	0.25547	4.22642	30.3521	41.0501	0.226415	0.245283	1	0.166667
三树居委会	0.075394	0.52488	25.2963	20.6456	1.5313	370.505	3.43846	0.658974	0.847545	8543	24.4742	1.82508	0.0435897	1.13301	4.36282	15.5057	0.563729	0.0987179	0.258974	0.272727	0.083333
蒋集居委会	0.051314	0.494571	33.0765	28.4259	1.10291	381.196	4.05197	0.709336	0.864293	8543	18.2055	5.71521	0.173244	1.45463	4.73244	23.286	20.7456	0.166506	0.415784	0.222222	0.083333
张桥村委会	0.092454	0.733743	20.1954	15.5447	1.59023	415.228	3.35221	0.643646	0.787293	8543	20.8252	3.77174	0.00552486	1.07666	4.32459	10.4048	12.2705	0.104972	0.348066	1	0.111111
跃进村委会	0.065659	0.645518	24.3865	19.7358	1.39083	293.716	2.97532	0.470879	0.675917	8543	17.7679	3.47152	0	1.40591	4.32675	14.5959	10.5307	0.185587	0.347483	0.25	0.0625
新星村委会	0.056266	0.552832	27.7283	23.0776	1.62199	455.485	3.48783	0.503319	0.64823	8543	22.5035	3.04109	0.00995575	1.26689	4.26659	17.9377	7.13916	0.207965	0.44469	0.8	0.043478
联盟村委会	0.057014	0.486029	31.4241	26.7734	2.08911	395.016	2.44553	0.385366	0.705691	8543	25.0059	4.88899	0.0146341	1.05111	4.17886	21.6335	14.2429	0.229268	0.447154	0.1	0.043478
周集村委会	0.042632	0.475318	30.3398	25.6891	1.95567	343.66	2.88022	0.305014	0.730823	8543	18.7922	4.34685	0.0222841	1.10388	4.24095	20.5492	14.5645	0.169916	0.373259	0.625	0.055556
三坝村委会	0.089691	0.673264	36.4595	31.8088	1.39838	441.92	4.05421	0.380623	0.829099	8543	18.4784	7.4067	0.0011534	1.28245	4.28489	26.6689	28.7117	0.152249	0.469435	1	0.15
渠北村委会	0.047874	0.638704	33.8234	29.1727	1.55767	484.689	3.0852	0.47486	0.83662	8543	20.809	6.08864	0.00139665	1.19418	4.48045	24.0328	16	0.0740223	0.328212	0.666667	0.071429
四门闸村委会	0.071395	0.646702	32.0733	28.1905	2.11591	376.39	3.05785	0.380165	0.748963	8543	21.7182	5.59755	0	0.907444	4.11777	23.0506	15.0224	0.192149	0.289256	0.6	0
树西村委会	0.065558	0.51744	27.8244	23.1737	1.42515	432.786	3.59398	0.515038	0.718045	8543	21.2752	3.08913	0.142857	1.48098	4.31955	18.0338	5.98426	0.197368	0.368421	0	0
汪洼村委会	0.058535	0.584093	29.1873	24.5367	2.28688	350.6	5.11667	0.290476	0.874699	8543	16.3807	3.77062	0.0642857	0.914473	4.1	19.3968	10.3347	0.159524	0.478571	0.8	0
梨园村委会	0.063204	0.508458	37.0003	32.3497	1.76649	405.968	4.11287	0.542574	0.9002	8543	26.8929	6.54632	0	1.15266	4.17228	27.2098	28.507	0.217822	0.283168	0.1	0.071429
三岔村委会	0.156619	0.517452	37.3686	35.7935	1.51387	292.059	3.04914	0.520885	0.693069	8543	18.8863	7.0656	0.004914	0.952538	4.87224	31.9214	36.3309	0.181818	0.346437	0.75	0.111111
高尚村委会	0.012807	0.550198	29.9684	25.3177	2.09107	373.062	3.38958	0.416873	0.7866	8543	17.4632	4.16112	0.0967742	1.09279	4.33251	20.1778	9.20029	0.0967742	0.389578	0	0
赵集居委会	0.132978	0.687253	35.6054	22.573	1.39769	361.78	2.60976	0.559451	0.607634	13850	25.857	10.3128	0.0518293	1.03156	4.96951	11.6171	0.161999	0.123476	0.13872	1	0
高埝居委会	0.762816	0.612383	30.3578	25.5183	4.69235	424.421	4.096	0.548	0.708155	13850	16.2639	11.2796	0.032	0.161226	4.272	9.36343	15.0712	0.2	0.32	0	0.214286
韩桥村委会	0.122609	0.689543	37.9164	26.9794	1.82872	482.327	5.99279	0.366587	0.550667	13850	18.6518	12.5161	0.0360577	0.716939	4.77163	13.9281	0.695432	0.268029	0.483173	1	0.222222
洪湖村委会	0.173191	0.573903	44.8472	24.0088	0.75901	381.084	6.29452	0.680365	0.68655	13850	16.3005	11.0308	0	1.74926	4.65639	20.8588	17.3096	0.100457	0.211187	1	0
汪厂村委会	0.188691	0.671447	41.9607	24.1016	0.887997	408.47	3.63458	0.613872	0.704595	13850	12.6723	11.0771	0.00414079	2.13311	4.36749	17.9723	12.3098	0.102484	0.232919	1	0
沿湖村委会	0.107327	0.710123	43.3469	25.7577	1.20742	313.719	4.79346	0.542945	0.604294	13850	16.4031	11.9052	0	1.48628	4.29857	19.3586	10.043	0.178937	0.245399	1	0.111111
十堡村委会	0.203419	0.595519	34.9152	21.2841	1.05011	290.506	7.17227	0.538358	0.885599	13850	17.9858	9.66842	0	0.870257	4.45895	13.9352	7.236	0.224764	0.418573	1	0
沟北村委会	0.158619	0.75337	33.7829	24.2612	0.919418	506.818	6.91366	0.463108	0.715203	13850	23.2249	11.1569	0.128728	1.67186	4.42229	9.79455	4.65121	0.152276	0.295133	0.533333	0.1
街西村委会	0.065234	0.700114	35.9661	25.7256	1.04543	407.54	5.09396	0.575503	0.698795	13850	17.5439	11.8891	0.0100671	1.78455	4.61074	11.9778	5.86089	0.209732	0.288591	0	0
小滩村委会	0.103852	0.688784	40.5172	19.6978	0.79811	372.487	5.38104	0.715613	0.835227	13850	27.7215	8.87525	0.0111524	1.72392	4.32714	16.5289	9.03093	0.202602	0.505576	0.777778	0
庆丰村委会	0.062471	0.762972	40.0264	18.0176	0.703514	414.619	4.33724	0.655425	0.697329	13850	15.821	8.03517	0	1.92855	4.29765	16.0381	8.22728	0.243402	0.266862	1	0
分洪村委会	0.154497	0.70472	43.4684	22.63	0.850058	403.521	3.72229	0.632628	0.80303	13850	9.07179	10.3414	0	1.55949	4.3188	19.4801	15.2414	0.105853	0.174346	1	0
老厂村委会	0.195437	0.671482	44.256	26.3969	0.915419	302.939	3.05745	0.742236	0.833851	13850	11.0906	12.2248	0	1.58343	4.46118	20.2677	15.7529	0.0326087	0.25	1	0
红星村委会	0.072213	0.784683	38.1986	20.3394	0.73191	383.334	5.43968	0.717846	0.808898	13850	26.8854	9.19608	0	2.85147	4.52144	14.2102	6.91352	0.135593	0.254237	0.857143	0.222222
兴旺村委会	0.100697	0.647662	42.7838	35.2595	1.38892	363.523	6.55153	0.576602	0.814199	13850	18.6999	15.8577	0.0348189	1.5963	4.42618	18.7955	19.3635	0.17688	0.300836	1	0.2
沙河村委会	0.124634	0.692292	42.6664	31.2687	1.06632	354.694	4.68394	0.49187	0.712058	13850	18.8885	14.6607	0.0142276	1.53307	4.68902	18.678	9.20578	0.200203	0.381098	0	0.375
庆华村委会	0.065191	0.787643	38.8385	27.0078	0.704587	268.284	3.42538	0.554669	0.532374	13850	21.2598	12.5303	0	2.04898	4.34956	14.8502	9.46592	0.176377	0.276137	0.833333	0.214286
河头村委会	0.171232	0.725974	40.9046	29.5069	1.50588	377.862	3.52524	0.506139	0.665757	13850	15.8574	13.7798	0.0886767	1.07831	4.63847	16.9163	7.80662	0.20191	0.308322	1	0.333333
湖滨村委会	0.079992	0.64618	45.021	34.4943	1.05302	289.642	4.39726	0.535959	0.839552	13850	24.5625	16.2735	0	1.39174	4.68322	21.0326	16.0387	0.191781	0.479452	0	0.4
天河村委会	0.283809	0.730522	38.598	27.631	0.827235	478.557	3.05028	0.486034	0.622695	13850	16.8441	12.8419	0	1.86354	4.38966	14.6097	5.36814	0.223464	0.403631	0	0
吴城居委会	0.086714	0.611077	34.3765	29.537	2.02407	311.303	3.85439	0.704497	0.901288	21356	22.4811	11.654	0.0685225	0.549746	4.18201	10.3882	26.82	0.182013	0.218415	0	0
安澜居委会	0.225862	1.00834	17.4997	14.4086	1.23372	354.564	3.71576	0.54522	0.651948	21356	21.8342	6.2249	0.0981912	1.04747	4.24548	9.15242	6.17367	0.198966	0.333333	0.916667	0
码头居委会	0.150316	0.747783	18.0916	15.0005	0.0149254	202	4.18182	0	0.121212	21356	56.2944	6.37878	1	0.91683	4.06061	7.48356	3.50383	0.606061	0.454545	1	0
凌桥村委会	0.080349	0.536235	25.7271	24.152	1.44245	479.422	3.86319	0.417489	0.785614	21356	16.3958	1.54112	0.0112835	0.702709	4.64457	20.5712	16.0522	0.138223	0.403385	0	0
郑台村委会	0.085198	0.735017	21.2592	16.4216	1.13663	335.513	4.44433	0.63299	0.804622	21356	23.1976	6.7529	0	1.64284	3.97629	8.54171	10.8869	0.0525773	0.24433	1	0.176471
张庄镇村委会	0.123888	0.855247	18.9365	15.8453	0.289495	400.185	4.46205	0.788779	0.79538	21356	31.7994	6.63354	0.264026	1.49092	4.11551	6.6387	2.44459	0.039604	0.181518	1	0
玉坝村委会	0.107476	1.04765	21.9889	18.8977	1.00636	269.772	5.42486	0.612022	0.740082	21356	24.6695	7.95292	0	1.2123	3.86475	4.1251	8.23802	0.218579	0.349727	0.692308	0.181818
陶闸村委会	0.162209	1.0248	18.4305	15.3394	0.719671	319.295	4.78363	0.624269	0.709251	21356	21.0475	5.72633	0	0.974552	4.26608	8.03946	2.82017	0.0687135	0.318713	0.857143	0.4
新河村委会	0.042936	0.934188	29.6774	26.5863	1.88011	331.253	6.05239	0.631741	0.638331	21356	24.4051	7.68051	0.126348	1.05782	4.52388	11.6001	18.2121	0.198767	0.473035	0.857143	0
太山村委会	0.181834	0.863192	18.6635	13.9157	1.39982	351.138	3.70764	0.75419	0.688433	21356	29.2229	5.49994	0.0800745	1.26081	4.17505	9.35358	7.24392	0.0577281	0.232775	0.4	0.5
仲弓村委会	0.145813	0.827372	25.9032	22.8121	1.78272	350.435	3.05431	0.421725	0.658147	21356	22.7281	6.87988	0	0.794039	3.80831	11.8032	17.0803	0.0894569	0.300319	1	0.166667
旧县村委会	0.126509	0.903104	23.2823	20.1912	1.35773	507.033	4.18949	0.598499	0.855186	21356	26.8087	8.49085	0.0300188	1.17718	4.35835	8.86161	11.7674	0.054409	0.24015	1	0.1
城南村委会	0.150916	0.637087	39.0384	34.1989	1.25154	324.066	3.71442	0.696881	0.800393	21356	12.1067	14.3477	0.0779727	1.1182	4.57602	15.0501	22.9237	0.141326	0.2846	0.4	0.3
城西村委会	0.090805	0.601165	35.3176	30.4781	0.9839	384.821	5.0219	0.645985	0.804745	21356	22.3536	11.2237	0	1.33277	4.08029	11.3293	29.5121	0.244526	0.39781	1	0.111111
淮泗村委会	0.107619	0.606679	40.2461	35.4066	1.32232	342.978	5.91321	0.66075	0.715415	21356	17.6296	14.5888	0.0315582	1.17452	4.357	16.2578	23.3398	0.228797	0.433925	0.166667	0.285714
堡工村委会	0.105862	0.761681	38.0457	33.2062	1.28233	572.455	4.87723	0.524752	0.768317	21356	17.77	11.8337	0	1.14219	4.76238	14.0574	34.6223	0.336634	0.50099	0.571429	0
黄河村委会	0.069321	0.772715	37.2804	32.4408	1.20943	388.077	4.0426	0.640974	0.754564	21356	21.696	10.1405	0.0121704	1.03101	4.17241	13.292	30.8858	0.15213	0.283976	1	0
河滩村委会	0.065171	0.804262	34.9829	31.8918	1.00772	435.051	4.4818	0.606987	0.605263	21356	20.0535	8.02279	0	1.12132	4.33624	13.7748	25.6451	0.229985	0.442504	1	0
头庄村委会	0.118204	0.86271	29.6849	26.5938	1.0303	427.998	5.43448	0.75	0.780656	21356	28.5481	5.37377	0	1.06977	4.43793	13.5047	25.0995	0.17931	0.231034	1	0
利民村委会	0.102377	0.836819	33.5372	30.4461	1.60527	305.545	3.96521	0.613917	0.721847	21356	20.5175	7.14093	0.0112233	1.1231	4.51515	17.8461	32.0819	0.291807	0.426487	1	0
许渡村委会	0.228762	0.775127	24.2779	22.7028	1.23612	518.281	3.42368	0.571053	0.829561	21356	18.669	6.24691	0	1.58256	4.33684	12.9862	17.6758	0.103947	0.478947	0.909091	0.090909
鑫联村委会	0.117657	0.730234	19.264	17.6889	0.377888	397.793	3.38629	0.651613	0.841001	21356	17.9898	3.73996	0	1.23932	4.04758	14.1081	19.6996	0.0580645	0.308065	0.5	0.083333
新堡村委会	0.091881	0.521789	31.6024	30.0273	2.72011	422.378	3.72936	0.41055	0.845183	21356	16.7924	4.18247	0.00573394	0.63715	4.36353	26.1551	26.4605	0.0917431	0.401376	0.964286	0.185185
豆办集村委会	0.163416	0.661293	29.3017	27.7266	1.53608	339.027	3.74788	0.492386	0.664975	21356	24.9342	3.55769	0	1.3418	4.31472	18.1891	23.7634	0.0812183	0.309645	0.7	0.285714
三堡村委会	0.196924	0.562078	31.3563	29.7812	1.99005	751.488	4.20708	0.504087	0.912807	21356	22.6667	4.05943	0	0.683319	4.38147	22.3384	24.501	0.119891	0.46049	0	0
夏家湖村委会	0.139984	0.73381	23.6654	19.0148	1.04074	340.9	5.7201	0.603053	0.84359	21356	18.49	5.50675	0	1.21626	3.99746	13.8749	19.1735	0.0941476	0.521628	1	0
双闸村委会	0.311358	0.736143	23.4635	21.8884	1.53412	494.093	4.06918	0.207547	0.720455	21356	20.5437	5.29883	0	0.90403	4.42348	17.7599	24.8096	0.192872	0.57652	1	0.333333
李庵村委会	0.12897	0.541789	27.5482	22.8975	1.12911	456.39	4.10022	0.594771	0.766885	21356	14.5845	0.110387	0	1.17062	4.57298	17.7576	8.20155	0.143791	0.32244	1	0.142857
毛湖村委会	0.055603	0.493691	29.2637	27.6886	2.08869	315.916	4.41176	0.415822	0.548057	21356	19.6739	3.01313	0	0.95441	4.41379	23.8165	21.783	0.111562	0.537525	0.1	0.2
泗河村委会	0.06143	0.588624	26.4928	24.9177	1.36709	555.842	4.60036	0.474453	0.893773	21356	20.0278	3.28738	0.00364964	1.185	4.55839	21.3368	19.8707	0.155109	0.532847	0.142857	0.125
原种厂生活区	0.061219	0.518952	21.9599	20.3848	4.21769	0	7.20183	0.66055	0.917431	21356	19.4837	3.55292	0	0.582909	4.04587	16.804	25.5355	0.275229	0.385321	1	0
王兴居委会	0.078032	0.49694	16.9615	14.4733	0.94235	403.171	4.29703	0.759901	0.888614	21725	37.3495	3.65862	0	1.13897	4.46535	14.4905	23.8723	0.0371287	0.30198	0.888889	0
鑫园居委会	0.057432	0.54794	11.3873	7.79148	0.374581	384.715	5.95015	0.931206	0.93513	21725	46.6441	0.120893	0	2.02009	4.46361	7.81777	24.0185	0.0957129	0.198405	1	0
大兴居委会	0.043962	0.418395	15.8634	12.2676	0.914593	390.862	3.90104	0.760417	0.768617	21725	26.428	0.163011	0.00520833	1.57454	4.60417	12.2939	20.4423	0.1875	0.158854	0.117647	0.5
张集村委会	0.079171	0.487348	20.7105	17.1146	2.18664	403.381	6.19095	0.462312	0.873096	21725	15.4572	0.109158	0	0.246275	4.36181	17.1409	1.63594	0.165829	0.427136	0.6	0
代河村委会	0.055862	0.523363	22.3106	18.7148	2.12903	445.052	3.85874	0.328996	0.661049	21725	21.2483	2.48468	0.0334572	1.06655	4.03346	17.558	14.9942	0.128253	0.516729	1	0
玉尧村委会	0.05475	0.424846	21.3959	17.8001	2.68282	406.942	6.45556	0.472222	0.813433	21725	19.5892	1.75843	0.0277778	0.62804	4.2037	17.8264	4.84682	0.233333	0.453704	1	0
郑湾村委会	0.041459	0.446121	24.2292	20.6334	1.56121	493.503	3.59245	0.255208	0.492537	21725	17.4198	2.03183	0	1.03497	4.11589	20.6597	9.2399	0.270833	0.588542	0.125	0
健康村委会	0.0702	0.426352	25.1313	21.5355	4.28571	532.32	4.05	0.142308	0.606178	21725	19.3296	2.41949	0	0.362375	3.60769	21.5618	12.8021	0.396154	0.626923	1	0
金星村委会	0.10763	0.559769	24.645	21.0492	5.15392	417.319	3.97021	0.455319	0.719149	21725	31.7789	4.13072	0.0553191	0.426427	4.28511	20.8059	21.3045	0.348936	0.46383	0.857143	0.142857
孙圩村委会	0.029837	0.462078	24.5434	20.9476	2.54587	333.009	4.04338	0.143836	0.421053	21725	13.4218	3.60109	0.00913242	0.685451	3.98174	20.9739	14.7203	0.248858	0.545662	0	0.076923
洪涯村委会	0.064311	0.523619	19.1549	15.5591	2.03491	56.6867	4.39326	0.413858	0.711069	21725	19.6429	0.906843	0.0299625	0.854753	4.23783	15.5854	12.5697	0.299625	0.271536	0.333333	0
新桥村委会	0.041536	0.608723	26.7299	23.1341	5.62774	513.887	6.08642	0.246914	0.426667	21725	13.0845	4.50657	0	0.28028	4.2284	23.1604	14.1506	0.191358	0.518519	0.285714	0.181818
开庄村委会	0.069009	0.533226	20.1481	16.5613	1.55086	408.812	2.90385	0.632867	0.86116	21725	38.8314	5.36913	0.145105	1.36938	4.05594	16.5785	32.4782	0.0891608	0.328671	0	0
高荡村委会	0.071642	0.53763	21.8462	18.2504	1.18881	238.62	3.24678	0.515021	0.793991	21725	39.9505	1.43066	0.0171674	1.09382	3.6824	18.2767	33.0451	0.100858	0.422747	1	0.090909
沿河村委会	0.111158	0.550359	24.8069	19.1066	0.914236	452.245	2.95265	0.606061	0.729885	21725	20.0596	5.91903	0.0284091	1.39484	4.35038	10.6583	10.5483	0.0568182	0.289773	1	0.111111
新兴村委会	0.103611	0.474434	13.969	10.3823	0.814836	456.873	2.42377	0.716687	0.866265	21725	18.5912	2.39067	0.027611	1.68495	4.27251	10.3995	24.8366	0.0504202	0.231693	0.666667	0
安庄村委会	0.051688	0.492465	17.645	14.0583	0.935434	403.227	2.38699	0.587652	0.954746	21725	30.5206	6.03386	0.102536	1.69506	4.26902	14.0755	27.6202	0.102536	0.282249	0.411765	0
桃田村委会	0.083488	0.489912	19.8704	17.3822	1.22183	517.799	3.05059	0.497647	0.86899	21725	23.1904	5.5069	0.00235294	1.21756	4.33294	17.3994	28.8934	0.130588	0.336471	0.444444	0
长兴村委会	0.039413	0.467658	23.7959	21.3077	1.31942	379.476	2.49528	0.553306	0.864525	21725	17.6615	7.34563	0.00134953	1.22853	4.07287	20.3351	27.5959	0.0661269	0.260459	0.846154	0.083333
肖荡村委会	0.075021	0.478171	24.9892	22.501	1.06707	489.578	3.31714	0.526854	0.686508	21725	21.6024	8.28861	0.0959079	1.28797	4.19437	16.3402	19.2666	0.0805627	0.299233	1	0
团结村委会	0.043339	0.493846	26.0109	21.0183	1.33946	439.969	3.11195	0.585477	0.860215	21725	26.2739	7.54935	0.0226929	1.37943	3.9531	12.57	13.1215	0.0468986	0.299546	0.777778	0.066667
两淮村委会	0.068375	0.538281	21.3082	21.4276	1.34557	416.724	4.4172	0.710191	0.892473	21725	23.455	7.8309	0.0350318	1.47731	4.19321	14.1201	17.2988	0.089172	0.340764	1	0.090909
练湖村委会	0.078766	0.546742	19.8475	17.3593	1.21856	466.646	4.68913	0.704225	0.864424	21725	29.2754	5.88902	0.083501	1.40603	3.88028	17.2206	22.8696	0.0955734	0.294769	1	0.052632
十里村委会	0.055613	0.531919	11.3102	7.71442	1.01741	346.991	2.90047	0.907042	0.955492	21725	32.1171	0.58932	0	2.22139	4.20657	7.74071	22.4778	0.131455	0.277934	0	0.05
新河村委会	0.087401	0.524022	16.5099	12.914	1.21691	345.46	3.47599	0.698217	0.755895	21725	18.6277	4.90068	0	1.35309	3.81344	12.5315	32.6332	0.0452675	0.264746	0.538462	0.058824
刘河村委会	0.074232	0.577532	12.5647	8.97798	1.05258	395.251	3.87872	0.871854	0.916284	21725	37.355	0.986351	0	1.70408	4.28719	8.9952	25.1017	0.0823799	0.443936	1	0.05
联旺村委会	0.037718	0.547756	18.4387	14.8429	1.31958	417.889	4.76712	0.584475	0.743119	21725	31.1533	1.9497	0	1.40164	4.06849	14.8692	26.3084	0.157534	0.396119	0	0
军田村委会	0.042696	0.499366	16.5175	12.9217	1.28741	258.927	3.61905	0.595238	0.716102	21725	16.1966	0.300048	0	1.12445	4.36134	12.948	18.6482	0.138655	0.509804	0.866667	0.055556
大西村委会	0.035161	0.520228	17.2842	13.6884	1.52702	483.292	2.88629	0.584485	0.732899	21725	15.6968	1.9806	0	1.41362	4.0712	13.7146	22.9445	0.0712009	0.395324	0	0.111111
团结村委会	0.023999	0.479392	21.1226	17.5268	1.59806	459.947	4.18135	0.380829	0.848853	21725	21.9999	3.61226	0	1.28255	3.99611	17.5531	22.9898	0.0984456	0.423575	0.933333	0.133333
三河村委会	0.047106	0.464331	21.6933	18.0975	1.14626	405.179	2.67031	0.413133	0.854396	21725	19.167	4.98215	0	1.17527	3.9658	15.9776	15.6498	0.113543	0.336525	0.230769	0.04
袁庄村委会	0.033129	0.490253	15.0823	11.4865	1.01184	393.788	4.57827	0.513812	0.74954	21725	23.9562	0.987059	0.00184162	1.65146	4.1989	11.5128	28.5108	0.139963	0.344383	0.416667	0.071429
大福村委会	0.036266	0.50261	13.9589	10.3631	0.848148	357.867	5.16722	0.711921	0.880399	21725	34.4551	0.855408	0	1.39437	4.4702	10.3893	31.9326	0.0745033	0.286424	1	0.083333
顾庄村委会	0.019642	0.577243	14.3931	10.8063	1.05283	388.212	5.27341	0.759819	0.862121	21725	52.5749	1.06707	0	1.6341	4.08912	10.8235	29.7919	0.129909	0.359517	0.454545	0
刘皮村委会	0.041814	0.448603	29.361	25.7652	0.439698	486.359	4.54972	0.185083	0.530387	8104	26.8172	5.85074	0.270718	0.652595	4.39779	21.8153	0.048842	0.262431	0.486188	0	0
南营村委会	0.032448	0.406287	30.8522	26.1768	0.447984	372.357	2.29185	0.293991	0.723312	8104	18.001	7.48196	0.197425	0.677078	4.31116	21.0369	8.08538	0.216738	0.360515	0.307692	0
夹树村委会	0.046663	0.515374	28.7259	25.1301	29.5455	311.538	2.76923	0.846154	0.769231	8104	16.8545	5.53322	0.230769	0.0358243	3.38462	22.4504	1.63644	0.538462	0.692308	1	0.5
姜庄村委会	0.028563	0.425792	29.4935	25.8977	0.766773	345.169	2.65374	0.371191	0.916898	8104	17.2819	5.91701	0.277008	0.877854	4.33518	24.6226	7.74791	0.0941828	0.398892	0.166667	0
红星村委会	0.018599	0.392998	27.6611	24.0652	0.386207	586.118	4.94917	0.364066	0.773697	8104	14.9485	5.31534	0.118203	1.49664	4.28487	21.9454	14.6762	0.13948	0.340426	0	0.0625
杨庄村委会	0.056407	0.598353	25.7115	22.1157	0.561535	367.934	3.5779	0.461957	0.788214	8104	16.6164	4.02603	0.166667	1.01152	3.87138	22.142	9.17244	0.125	0.298913	0	0
同心村委会	0.089548	0.454777	32.0023	28.4065	61.3889	111.538	2.92308	0.461538	0.538462	8104	26.6332	7.1714	0	0.0248912	4.15385	27.7695	12.65	0.0769231	0.0769231	0.6	0
古寨村委会	0.052823	0.567802	38.1248	34.529	23.8889	324.745	5.75	0.153846	0.980392	8104	29.1477	10.2326	0	0.0940841	4.15385	29.5209	21.4746	0.0576923	0.480769	1	0
银猫村委会	0.062501	0.469415	36.9401	33.3443	6.59341	230.75	3.75	0.409091	0.613636	8104	23.7158	9.64031	1.02273	0.0870356	4.13636	28.3362	18.6886	0.159091	0.636364	1	0.4
对口村委会	0.095216	0.616587	38.2782	33.6028	0.434625	512.374	5.85362	0.21875	0.686767	8104	22.8875	10.8053	0.134868	1.14523	4.54112	28.4629	19.8352	0.205592	0.475329	0.3	0.125
新公村委会	0.096613	0.6072	38.7868	35.191	3.57588	343.46	3.55449	0.221154	0.794212	8104	16.1881	10.5637	0	0.778184	4.625	30.1829	22.669	0.371795	0.496795	0	0.125
二圩村委会	0.066614	0.606948	39.6851	35.0096	5.38117	327.224	4.01724	0.310345	0.982759	8104	13.422	7.74422	0.344828	0.109469	3.84483	29.8697	28.1036	0.810345	0.568966	0	0
古西村委会	0.055123	0.557329	39.8584	35.1829	0.30667	230.997	2.78295	0.262458	0.967269	8104	17.6133	8.36241	0.00110742	1.12206	4.33333	30.043	23.2815	0.188261	0.348837	0.571429	0.0625
后河村委会	0.08926	0.672711	40.7543	36.0789	2.4329	249.684	4.31034	0.142857	0.531807	8104	17.1185	8.81344	0	1.29025	4.31281	30.939	30.4975	0.283251	0.581281	0.125	0
种猪场生活区	0.048499	0.460355	26.601	21.9256	0.415081	337.561	9.21068	0.27003	0.879699	8104	26.4513	1.49854	0.136499	1.24084	4.28932	16.7857	13.6195	0.264095	0.615727	0	0.111111
徐梅村委会	0.035147	0.515397	11.4717	7.88497	1.11409	374.003	5.15013	0.750653	0.91601	4290	38.945	2.4599	0	1.35329	4.72585	7.9022	19.0266	0.0326371	0.185379	1	0
三朱村委会	0.020515	0.484865	8.46297	4.86652	0.41587	378.405	6.4069	0.882759	0.950276	4290	54.1694	0.890079	0	1.32006	4.76276	4.89345	12.4925	0.0496552	0.24	0.181818	0
韩城居委会	0.119773	0.913015	13.8459	10.7713	0.887057	202.114	5.74797	0.876423	0.960976	1863	22.5058	2.80539	0	0.957173	4.27154	9.65949	14.0949	0.0227642	0.139837	1	0
新闸居委会	0.287005	1.52927	14.3071	12.4371	0.575074	240.779	4.94306	0.815185	0.914744	1863	15.7473	4.71492	0	2.23066	4.03596	10.3525	16.2321	0.0829171	0.21978	0.909091	0
先锋居委会	0.141734	0.725882	12.0539	8.96277	0.506098	243.937	5.16618	0.801564	0.883675	1863	34.6515	0.9969	0	1.93495	4.22385	7.851	12.542	0.119257	0.14174	1	0
和平居委会	0.411147	0.602632	21.6663	16.8268	0.754851	348.016	5.91382	0.929982	0.960145	19521	37.754	2.14553	0	1.84101	4.72801	13.9767	1.08234	0.105027	0.576302	0.666667	0
大黄村委会	0.148961	0.646993	23.2778	18.1668	1.71263	281.985	4.9	0.724658	0.907074	19521	46.6489	1.30736	0	0.815576	4.43425	13.4845	17.0809	0.123288	0.490411	0.75	0
后左村委会	0.120775	0.643098	25.4252	20.5857	1.74335	535.39	11.253	0.718539	0.840112	19521	25.7484	4.00667	0	1.09369	4.42355	16.5912	11.0444	0.128552	0.542625	0.142857	0.095238
越闸村委会	0.532877	0.568403	29.5388	19.7328	1.36049	359.29	6.47479	0.720588	0.94235	19521	16.904	6.86299	0	0.577145	4.56933	18.3112	19.3962	0.168067	0.581933	0.25	0.166667
电站村委会	0.276286	0.475487	32.0553	17.8295	1.19401	562.781	4.29985	0.685377	0.835329	19521	17.9759	7.94111	0	1.04096	4.53767	17.031	21.5137	0.221566	0.500739	1	0.0625
范庄村委会	0.496002	0.552708	30.1731	20.5541	1.19634	273.503	6.14083	0.803698	0.885965	19521	20.3629	9.30341	0	1.08487	4.74538	19.7556	15.7788	0.0810811	0.627312	1	0.133333
秦墩村委会	0.168718	0.72009	24.4206	18.666	2.24585	310.773	4.82787	0.893443	0.966387	19521	36.5636	4.07928	0.663934	0.252428	4.93443	13.2909	19.4942	0.262295	0.409836	1	0
唐桥村委会	0.387501	0.550308	24.0138	19.1743	1.4786	540.227	5.80692	0.738839	0.865089	19521	19.1353	3.39254	0	0.999379	4.43304	16.3241	6.52531	0.174107	0.597098	0.545455	0
崔葛村委会	0.039554	0.648511	22.7016	17.8611	7.07574	521.635	5.53419	0.568376	0.639485	19521	27.1052	3.18488	0.34188	0.310161	4.45726	15.0068	14.0504	0.222222	0.397436	0.25	0
齐湖村委会	0.224144	0.574538	23.2184	18.3788	1.35613	520.734	5.47423	0.790066	0.894539	19521	28.1196	3.69754	0	1.02829	4.74414	15.5287	3.52306	0.156514	0.433927	0.285714	0.2
武墩居委会	0.125425	0.702691	14.3144	9.47483	1.02799	293.169	5.99539	0.8812	0.94959	12489	42.4987	0.997685	0	1.31633	4.73818	7.36593	2.35212	0.0553633	0.259516	1	0
普墩村委会	0.066849	0.692378	12.052	7.2144	0.847534	564.956	7.51649	0.892784	0.940563	12489	40.6912	0.142114	0.0824742	1.44676	4.59794	5.1092	5.08967	0.0773196	0.323711	1	0
王庄村委会	0.099394	0.679684	10.7201	5.88246	0.877627	224.381	4.71951	0.853659	0.906504	12489	42.6825	0.018479	0	1.69928	4.38482	4.99943	9.56465	0.0487805	0.304878	1	0
三闸村委会	0.400397	0.500193	16.1017	11.2622	1.27778	331.637	6.87318	0.900875	0.936858	12489	29.4128	0.237894	0	0.750374	4.64431	8.4126	11.6814	0.122449	0.447522	1	0
唐庄村委会	0.000324	0.613231	16.6934	11.8529	1.72815	400.253	7.31793	0.936141	0.9375	12489	25.6834	2.29164	0	1.21273	4.66304	8.99862	9.5319	0.0570652	0.274457	0	0.4
严集村委会	0.003672	0.62768	18.5936	11.6423	1.51325	214.563	5.24451	0.888726	0.899853	12489	22.148	1.53002	0.00292826	1.47211	4.25329	9.37753	15.0407	0.133236	0.301611	0	0
王桥村委会	0.074265	0.67218	21.9277	16.303	1.27253	167.313	7.4	0.761364	0.844749	12489	33.9552	4.22195	0	1.44295	4.21136	13.5817	21.1089	0.111364	0.277273	0	0
盐河居委会	0.103742	0.613538	22.2419	14.7401	0.760236	368.393	4.883	0.738203	0.807432	11758	17.1971	6.02038	0	2.09013	4.28184	12.7659	18.7884	0.176471	0.471881	0.666667	0
杨庙村委会	0.243109	0.659432	25.6184	11.1596	0.722894	233.744	4.20998	0.727651	0.872917	11758	16.5728	9.90416	0.02079	1.45999	4.29522	12.7954	15.2644	0.126819	0.205821	0.454545	0.142857
甘露村委会	0.118172	0.625657	23.8366	9.37777	1.08776	285.435	5.75874	0.781166	0.770147	11758	22.9647	9.01325	0.0591928	1.70462	4.13094	11.0136	12.4204	0.147085	0.298655	1	0.105263
姚湾村委会	0.080882	0.73423	22.423	10.8301	1.14585	404.93	4.73207	0.805907	0.815678	11758	11.1256	8.51902	0	1.79077	4.16456	10.2053	10.9683	0.139241	0.360759	0.0909091	0
大李村委会	0.053168	0.650386	18.1807	11.2295	1.41198	448.052	3.38906	0.878125	0.912363	11758	24.9509	2.54159	0	1.43753	4.64219	8.9647	9.10749	0.084375	0.220312	0.04	0
王元村委会	0.074163	0.632014	14.5495	7.59828	0.99813	273.256	6.00244	0.791717	0.814634	11758	33.1473	0.778669	0.0974421	1.2844	4.56029	5.33349	0.119616	0.0840438	0.147381	0.166667	0.090909
谢碾村委会	0.08316	0.613642	16.5095	9.55825	1.07015	256.838	6.76326	0.858902	0.890372	11758	25.4609	2.73864	0.0757576	1.7103	4.37784	7.29346	4.78034	0.0956439	0.227273	0.777778	0
运西村委会	0.184698	0.604964	18.1401	3.68132	0.807242	340.028	10.3118	0.926489	0.968314	1204	31.8648	4.84479	0	2.64317	4.56781	5.31711	4.77002	0.0152091	0.0228137	1	0.181818
吴圩村委会	0.016417	0.604004	11.5974	4.64131	2.95517	164.946	6.4	0.9375	0.9625	1204	50.5767	1.1707	0	0.431314	4.75833	2.3364	9.17694	0.0125	0.0916667	1	0
周陈村委会	0.030843	0.608269	16.159	8.92127	1.27186	398.437	11.0215	0.925501	0.942446	1204	29.8746	4.51638	0	1.65352	4.55731	6.683	8.4798	0.0329513	0.164756	0.875	0.125
三乐村委会	0.023802	0.490048	17.7838	6.33457	1.12257	174.416	12.127	0.856734	0.914669	1204	26.6873	6.19939	0	1.87689	4.42311	5.566	2.01301	0.0716332	0.144222	0	0.05
邱庄村委会	0.048919	0.540525	18.4668	5.65154	1.19792	171.942	4.94332	0.897985	0.91024	1204	20.7429	6.5409	0.00629723	1.44833	4.72544	6.24903	0.305426	0.0377834	0.156171	0	0
黄码村委会	0.052462	0.466847	18.3098	5.26819	1.23487	338.04	10.8308	0.952137	0.974182	1204	23.9239	6.43165	0	1.56825	4.73504	6.34873	0.802823	0.00683761	0.025641	1	0
越城社区居委会	0.033114	0.682038	41.2275	9.69083	1.766	209.948	4.70759	0.376414	0.73301	14900	16.9643	0.059131	0	0.989568	4.39095	8.30317	18.6693	0.0581583	0.336026	0	0.083333
贺接社区居委会	0.026068	0.726132	39.1365	7.59982	2.20017	687.678	6.06655	0.170863	0.926259	14900	25.749	3.83753	0.00899281	0.844149	4.16906	8.26276	15.0417	0.188849	0.465827	1	0
王集社区居委会	0.028157	0.774204	36.3599	5.41073	4.92958	272.686	6.41951	0.365854	0.578431	14900	29.5518	1.64844	0	0.362077	4.1561	6.07367	9.48012	0.15122	0.268293	0.571429	1
王庄社区居委会	0.027359	0.708149	35.7197	8.25953	2.79518	403.224	7.96324	0.164216	0.434889	14900	36.025	1.4089	0.00490196	1.08086	4.06863	5.89434	14.561	0.0318627	0.367647	1	0
灯塔村委会	0.072507	0.599107	34.9989	13.2185	2.11928	432.833	8.46206	0.237774	0.767285	14900	17.611	5.53572	0	0.742515	4.24115	12.2202	19.1198	0.0876897	0.337268	1	0
清涧村委会	0.031888	0.676137	32.9735	10.6956	2.60542	200.519	6.14821	0.203571	0.703154	14900	30.2856	2.41956	0	0.638019	3.98929	8.73895	18.5621	0.153571	0.5875	1	0
朱坝居委会	0.032869	0.739993	33.4912	6.67041	1.30885	193.484	3.73289	0.352632	0.347368	8906	23.3933	0.045274	0	0.877771	3.99342	4.48997	0.592115	0.338158	0.456579	0.571429	0.222222
三圩居委会	0.032199	0.643784	32.7306	5.90981	0.619128	332.71	4.30888	0.19305	0.174168	8906	49.4446	0.578387	0.15444	1.31145	4.56178	3.69785	2.62438	0.0444015	0.162162	1	0.333333
大魏居委会	0.07504	0.612954	28.9544	4.50835	7.2043	580.838	7.64706	0.0980392	0.111111	8906	39.3224	1.792	0.00980392	0.263332	3.64706	2.55787	11.4991	0.205882	0.558824	1	0
朱高村委会	0.042926	0.676998	38.7837	12.0255	2.22717	204.219	7.56172	0.148358	0.289872	8906	11.0945	0.089619	0	0.854461	4.32729	9.83157	16.6639	0.0611552	0.770102	0.111111	0
马棚村委会	0.01345	0.662586	35.1688	8.34803	1.93481	410.333	4.27721	0.111756	0.434783	8906	18.8009	0.023806	0	0.65455	4.20174	6.15415	5.61989	0.320755	0.583454	0.307692	0
袁集村委会	0.016953	0.690731	37.9905	11.1698	2.05137	339.076	7.36209	0.125152	0.328767	8906	19.9816	3.76118	0.0243013	0.983875	4.09235	8.97587	12.2283	0.156744	0.597813	0	0.090909
大刘村委会	0.011678	0.710859	37.3603	10.5396	3.90052	796.401	5.76557	0.216117	0.371747	8906	22.6978	1.61061	0	0.456208	4.1978	8.32333	18.1609	0.139194	0.520147	0.5	0.111111
曹庄村委会	0.030002	0.657109	33.9344	7.11367	1.55118	493.994	6.67516	0.159236	0.41853	8906	40.3474	0.368714	0.0127389	0.797997	4.04459	4.89745	9.21011	0.191083	0.716561	0	0.1
墩南村委会	0.013455	0.628612	34.8606	10.5098	1.6353	249.122	7.39198	0.221604	0.391011	8906	20.8793	4.01548	0.00668151	1.18081	4.18931	8.5503	15.6843	0.185969	0.584633	0	0
富民村委会	0.048749	0.619735	36.676	13.6482	2.20014	239.762	4.73264	0.104874	0.602086	8906	16.6234	2.01801	0	0.893186	4.17873	11.6886	18.5011	0.245199	0.713442	0	0.052632
黄集居委会	0.002914	0.677876	27.963	11.8168	1.22928	196.842	7.65157	0.264808	0.863158	14200	49.1246	0.469752	0.111498	0.777807	3.78397	9.86012	2.76575	0.233449	0.445993	1	0
双涧村委会	0.027332	0.642295	30.4195	15.5525	1.79055	199.848	4.90285	0.236181	0.910774	14200	20.3281	4.13266	0.0234506	0.941556	4.07873	10.9063	6.10347	0.279732	0.541039	1	0
仇石村委会	0.050453	0.653889	31.5669	14.9173	1.63309	187.738	4.97283	0.208279	0.913212	14200	19.7257	5.28013	0.0194049	1.09789	3.88745	12.9607	9.44242	0.235446	0.518758	1	0.2
龙港村委会	0.057463	0.626658	32.9287	18.0618	2.73885	238.257	9.12455	0.210778	0.422414	14200	14.0052	2.7442	0	0.772864	3.76048	11.3922	12.7593	0.329341	0.676647	0	0
娄赵村委会	0.009671	0.632998	33.4636	15.0968	1.67284	198.92	3.14241	0.157895	0.834116	14200	17.1616	5.23046	0.123839	1.01025	3.84211	13.1402	14.1841	0.226006	0.622291	0	0
良河村委会	0.015503	0.651272	30.6798	10.5817	1.57506	673.761	6.77126	0.218623	0.918239	14200	37.3738	1.32299	0	1.29577	3.82794	8.62505	11.5604	0.352227	0.538462	0	0
墩口村委会	0.01408	0.730158	31.6921	9.81586	1.61007	568.951	4.92826	0.132609	0.505543	14200	31.3885	1.52722	0	1.27813	3.71304	7.85924	16.6496	0.076087	0.659783	0	0
头河居委会	0.331161	0.749285	51.9902	26.0888	0.500835	206.187	4.65984	0.255118	0.667717	11790	14.9767	2.49069	0.15748	0.694597	3.77323	19.1667	2.89484	0.151181	0.650394	0.166667	0.4
彭城村委会	0.457104	0.818538	48.7692	22.8679	1.89979	512.869	6.4525	0.325	0.637602	11790	17.7815	0.331166	0	0.625097	3.6175	18.4185	9.62003	0.25	0.49	0.933333	0.076923
西城居委会	0.067337	0.599325	39.9122	17.7895	4.77505	210.908	6.38991	0.155963	0.603865	17611	14.7214	0.498477	0.376147	0.268698	4.28899	14.2393	4.92935	0.376147	0.844037	0.0833333	0
张马居委会	0.079346	0.607156	41.7256	14.9792	1.74295	394.414	4.35382	0.0929535	0.961089	17611	17.1002	0.008331	0	0.921255	3.67916	12.7853	7.80254	0.203898	0.694153	0	0
江淮居委会	0.109119	0.632943	50.5614	23.8032	14.661	334.419	8.41935	0.16129	0.790323	17611	13.9655	9.35153	1.29032	0.13538	3.80645	21.6093	15.929	0.451613	0.5	1	0
唐圩村委会	0.06389	0.572298	45.5127	24.7071	8.53081	222.068	4.29126	0.184466	0.252427	17611	19.1875	5.19185	0.0194175	0.091587	4.09709	19.8266	17.8954	0.330097	0.504854	0.5	0.076923
滨河村委会	0.116536	0.623764	42.7086	21.903	5.83526	460.895	6.59184	0.0670554	0.630769	17611	14.4655	2.38771	0.0116618	0.432592	3.53936	17.0225	10.8851	0.405248	0.690962	1	0
岔河村委会	0.217028	0.591981	40.657	19.8514	7.75607	550.868	8.4497	0.0473373	0.716981	17611	25.0004	0.336136	0.47929	0.191984	4.21302	14.9709	5.7561	0.461538	0.739645	0	0
南街村委会	0.069913	0.653385	47.855	27.0494	2.03536	398.049	8.07786	0.150167	0.444056	17611	21.0461	5.2915	0.00222469	1.03016	3.901	22.1688	20.6808	0.145717	0.586207	0.769231	0.032258
施汤村委会	0.084276	0.644628	44.9293	22.0714	1.76991	203.707	7.21751	0.124294	0.628613	17611	19.0679	1.96416	0.0225989	0.860912	3.86723	19.2547	9.49305	0.125706	0.637006	0	0.037037
前进村委会	0.077427	0.635056	45.5541	19.619	1.01966	503.798	5.16011	0.132972	0.894886	17611	14.2789	4.6315	0.0027137	0.921608	3.72592	17.4251	10.1758	0.215739	0.63772	0	0
界沟村委会	0.033303	0.600856	38.9454	19.8347	2.93902	352.373	5.92026	0.213716	0.3125	17611	9.75077	3.58138	0.00318979	0.770401	4.34131	14.8479	16.5488	0.245614	0.692185	0.529412	0
幸福村委会	0.15949	0.617445	37.064	19.8899	4.96943	213.554	7.70513	0.163462	0.941368	17611	23.0634	0.124552	0	0.36715	3.98397	11.3911	9.96322	0.134615	0.740385	0.7	0.083333
东陈村委会	0.190919	0.642999	38.2284	19.2611	111.717	194.444	7.21053	0.157895	0.722222	17611	14.8932	0.384799	1	0.0214484	3.63158	12.5554	6.08036	0.631579	0.789474	0.5	0
其虎村委会	0.184672	0.554514	43.9411	25.8739	1.56024	293.905	8.45673	0.285256	0.616129	17611	28.8417	5.79245	0.139423	0.946861	3.84936	18.255	19.0198	0.394231	0.701923	0.944444	0.055556
堆头集村委会	0.987708	0.010501	55.4438	34.6317	0.000868056	303.91	5.1976	0.0299401	0.782051	17611	2.33459	10.2756	0.011976	0.22172	3.4491	29.7577	38.5716	0.0179641	0.502994	1	0
陈向村委会	0.534784	0.496477	48.4156	27.6036	1.89919	201.462	5.12275	0.153846	0.717608	17611	17.4241	3.24742	0.00327332	0.731665	3.87398	22.7295	24.0879	0.0981997	0.545008	0	0
沈渡村委会	0.154102	0.635397	49.0433	28.2303	2.05403	501.529	7.20971	0.15534	0.88843	17611	28.2989	2.51926	0.157282	0.934215	3.72039	23.3571	25.616	0.203883	0.609709	0.125	0.058824
桃园村委会	0.080437	0.660258	48.0049	23.9529	2.33138	521.187	5.34397	0.0929265	0.96338	17611	19.7834	4.06042	0	0.919966	3.74757	21.759	15.0232	0.108183	0.460472	0	0
同议村委会	0.052478	0.625319	49.2211	27.3731	2.14694	557.342	4.67468	0.125693	0.785851	17611	19.69	1.70253	0.0295749	0.915416	3.41774	23.5465	22.3709	0.0683919	0.650647	0	0
临泽村委会	0.158243	0.692536	50.0056	23.2758	1.87554	467.062	6.32292	0.151042	0.565217	17611	17.4206	5.0764	0.0104167	0.953722	3.72396	21.0819	25.6372	0.291667	0.708333	0	0.071429
金李村委会	0.063622	0.687336	49.6839	22.9541	2.27249	473.186	5.59879	0.181452	0.82265	17611	17.4212	5.3981	0.0322581	0.897175	3.78831	20.7602	25.3121	0.125	0.578629	0	0
乾宁村委会	0.040675	0.697665	46.5375	19.7793	2.62435	297.477	6.46225	0.130755	0.946593	17611	13.6168	7.84343	0.0644567	0.649347	3.87293	17.5854	18.3884	0.230203	0.644567	0	0.038462
超群村委会	0.003977	0.737175	45.3363	18.5156	2.07439	418.731	7.42085	0.242462	0.520408	17611	18.7047	8.05	0.00251256	0.953636	4.15452	16.3217	12.4226	0.167085	0.569095	0	0
韦集村委会	0.008359	0.680938	43.3662	16.5454	2.24284	209.415	5.01498	0.0798669	0.687392	17611	20.1872	6.90999	0.133111	0.754304	3.69551	14.3515	19.202	0.164725	0.715474	0	0
淮徐村委会	0.017407	0.671963	43.1699	16.4117	2.50368	198.194	5.55744	0.0809793	0.102857	17611	18.9591	4.47584	0.186441	0.855406	4.14313	14.2178	24.3378	0.131827	0.659134	0	0
街西居委会	0.649618	0.541054	40.7419	14.2402	0.641658	228.884	5.97036	0.683794	0.836653	18700	12.4657	6.14647	0.156126	0.800657	4.00395	13.4417	1.21629	0.13834	0.231225	1	0
街南村委会	0.561815	0.598823	44.074	16.6735	0.0672372	257.084	6.16842	0.844737	0.765789	18700	16.4698	7.36313	0.0394737	1.61162	4.30526	15.8751	5.75787	0.0473684	0.163158	1	0
于圩村委会	0.395516	0.535797	43.308	16.8063	0.909642	424.338	5.92308	0.692308	0.879487	18700	7.7203	7.42952	0.0538462	1.01925	4.22821	16.0078	4.45973	0.0794872	0.276923	0.111111	0.25
张福河村委会	0.899775	0.638055	42.3463	14.1608	0.0322581	155.557	7.0724	0.0135747	0.378995	18700	14.4395	6.10674	0.104072	2.14318	2.80543	13.3623	12.3326	0.0678733	0.20362	1	0
洪祥村委会	0.853941	0.635404	38.4569	10.2714	0.0042735	79.697	4.83944	0	0	18700	1.1664	2.26116	0.197183	12.1236	3.29577	9.47289	11.1385	0	0.107042	0.0909091	0
书院居委会	0.436776	0.472381	91.3026	22.941	0.000340368	112.873	4.25159	0.175476	0.137421	4726	2.36784	3.21701	0	0.304258	3.10571	24.1781	2.86001	0.162791	0.997886	1	0
龟山村委会	0.239843	0.321887	89.4252	21.0636	0.000664452	113.444	9.16049	0.0493827	0.160494	4726	1.1664	7.09353	0.358025	0.0422458	3.71605	22.3007	20.7471	0.320988	0.530864	1	0.5
刘嘴村委会	0.264681	0.410947	97.7526	29.8123	2.15039	416.145	5.75776	0.161491	0.628931	4726	4.59436	12.115	0	0.209855	4.01863	27.9748	46.2347	0.21118	0.36646	1	0
长堤居委会	0.055138	0.555329	44.0898	18.1885	3.84217	534.015	4.02941	0.838235	0.886029	31890	19.8544	0.802894	0.00367647	0.246658	4.24265	16.2319	18.021	0.121324	0.477941	0	0
桥南居委会	0.456623	0.615398	46.1544	20.2531	5.59078	431.273	7.7205	0.776398	0.78882	31890	10.4639	1.76446	0.496894	0.19092	4.31056	18.2965	23.679	0.136646	0.47205	1	0
共和居委会	0.00429	0.573509	50.2749	23.4542	5.23311	466.584	6.86447	0.0622711	0.0861423	31890	12.5727	3.40805	0	0.385793	3.84982	18.1031	1.43748	0.263736	0.809524	0	0.2
长河村委会	0.456784	0.605306	48.1092	21.2885	5.24863	240.049	5.00966	0.115942	0.946602	31890	15.1133	1.2494	0	0.168576	4.41063	15.952	12.9966	0.0628019	0.7343	0	0
梁墩村委会	0.013388	0.601544	45.2479	18.4271	2.56302	547.555	6.26699	0.106796	0.195599	31890	20.7551	0.264284	0	0.578287	3.79369	16.2109	18.0306	0.283981	0.667476	0.0909091	0.083333
塘西村委会	0.067468	0.628875	47.2563	20.4355	3.2651	382.084	5.37118	0.246725	0.591111	31890	12.1631	3.30266	0.00436681	0.619438	4.26638	18.2193	24.0151	0.187773	0.718341	0	0
联堡村委会	0.041034	0.658032	49.0328	23.1314	4.41065	563.726	5.6395	0.147335	0.537736	31890	12.9691	3.20364	0.263323	0.291517	4.12226	21.1748	31.776	0.291536	0.532915	0	0.1
四坝村委会	0.043435	0.589384	48.823	22.9217	7.38462	575.487	6.79661	0.139831	0.581197	31890	16.4897	2.8047	0.330508	0.284757	4.29661	20.9651	25.0595	0.144068	0.834746	0	0.1
五里牌村委会	0.525097	0.467839	48.4341	22.472	0.843444	259.301	4.45366	0.182927	0.259804	31890	14.6161	0.141355	0.14878	0.800434	3.73902	20.5761	24.7837	0.221951	0.492683	0	0.125
刘尖村委会	0.150786	0.592156	61.0301	33.2638	1.40681	481.941	8.07273	0.0939394	0.635621	31890	10.0343	11.9753	0.128788	0.482065	3.7803	27.873	19.2868	0.221212	0.75	0	0
草桥村委会	0.55727	0.548417	56.5352	29.2388	1.92061	531.265	6.28764	0.0617761	0.268775	31890	6.24864	9.27001	0	0.348566	3.70849	23.378	11.473	0.416988	0.783784	0	0
涧前村委会	0.011912	0.624096	53.4005	24.1775	0.354178	651.626	5.65306	0.146939	0.533881	31890	15.8128	6.53364	0.00204082	0.496784	3.68776	21.2287	6.19637	0.353061	0.718367	0	0
小坝村委会	0.020282	0.612705	55.549	21.9427	3.14885	495.913	5.50321	0.107066	0.418655	31890	11.8539	8.14109	0	0.530139	3.72591	20.1906	11.5891	0.201285	0.642398	0	0
新集村委会	0.025993	0.700441	53.555	23.628	3.07953	274.246	6.84008	0.190751	0.396484	31890	16.8972	5.73646	0	0.699091	3.97303	21.8759	17.1353	0.181118	0.793834	0	0
朱圩村委会	0.011356	0.705353	52.1801	25.3593	2.74102	225.153	5.22581	0.105189	0.476263	31890	13.8609	7.77534	0.00280505	0.563649	3.70968	23.1431	16.0234	0.15007	0.706872	0.25	0.071429
赵集村委会	0.012093	0.645412	43.7128	16.892	1.61182	414.305	6.78427	0.1339	0.480044	31890	19.8534	0.248689	0	1.05222	3.97237	14.6758	17.6155	0.296493	0.675877	0	0.052632
双坝村委会	0.02236	0.635753	47.1484	20.3276	3.26637	324.688	4.39259	0.1	0.715909	31890	14.9032	0.281514	0.0037037	0.578636	4.12963	14.9766	9.25386	0.162963	0.75	0	0.043478
永丰村委会	0.430123	0.57217	49.0401	22.2194	2.68063	330.096	6.12134	0.39749	0.627193	31890	18.5496	2.17325	0	0.252406	3.99582	16.8683	4.52449	0.188285	0.610879	0	0
青云居委会	0.037564	0.636251	40.1677	13.347	1.14049	193.334	3.73034	0.658106	0.952537	13984	36.5522	0.752295	0.128411	1.0313	4.06742	11.1307	0.379194	0.0995185	0.277689	0	0.111111
滨湖居委会	0.043653	0.728851	43.4442	11.9074	1.21092	661.643	4.58497	0.119281	0.57	13984	24.5981	0.164142	0.0359477	1.03508	3.71078	10.5198	16.079	0.218954	0.576797	1	0.1
万集居委会	0.019003	0.699554	44.8096	17.9889	1.54743	474.989	5.32219	0.180851	0.353303	13984	18.9332	7.78665	0.0957447	1.12993	3.78116	15.795	0.697452	0.223404	0.515198	1	0.142857
徐庄居委会	0.002209	0.679169	44.3471	17.5263	1.18203	704.283	3.72462	0.135385	0.496112	13984	21.0695	7.55538	0.138462	0.888152	3.90462	15.3324	3.89772	0.121538	0.515385	0	0
草泽居委会	0.015785	0.713666	44.029	17.2082	1.9788	530.528	9.1016	0.207547	0.359124	13984	22.944	5.24654	0.11611	0.861467	4.1074	14.992	9.86252	0.339623	0.667634	0	0
南甸村委会	0.057427	0.600478	46.7155	19.8947	1.77573	308.341	4.1586	0.608871	0.706849	13984	20.8494	3.83357	0	0.842767	4.08737	17.6785	20.1339	0.219086	0.456989	0	0
三庄村委会	0.005206	0.674835	45.6109	18.7901	1.61157	759.929	9.22966	0.141049	0.723133	13984	13.6331	4.01753	0	0.892828	4.37613	16.5739	14.8059	0.126582	0.688969	1	0
宋庄村委会	0.021038	0.662177	41.2064	14.3857	2.04009	290.528	6.05499	0.269175	0.720238	13984	26.8111	0.153981	0	0.868143	4.04342	12.1695	7.2847	0.160637	0.465991	1	0
太平村委会	0.033613	0.708545	44.9926	18.1719	2.5	273.912	5.77917	0.402778	0.972184	13984	14.9225	3.8131	0.0125	0.895365	4.33333	15.9556	14.3046	0.0944444	0.613889	0	0.055556
庆祥村委会	0.013264	0.671625	49.4972	19.5797	2.45262	346.399	5.18601	0.26993	0.670043	13984	16.6754	0.833702	0	0.973995	3.76364	17.813	22.2833	0.220979	0.601399	0	0
邵庄村委会	0.046574	0.717784	47.3677	16.9222	1.63305	236.967	5.42181	0.141919	0.536785	13984	22.6844	0.788883	0	1.13451	4.10381	15.1555	15.8364	0.357424	0.654402	0.105263	0
张庄村委会	0.096925	0.725369	44.1193	17.2985	0.980392	743.816	5.18919	0.278496	0.753799	13984	10.1555	1.8698	0	1.50775	4.07521	15.0823	10.2387	0.169213	0.608696	1	0.133333
沿河村委会	0.045153	0.65378	42.7823	14.9433	1.80601	557.498	5.91939	0.359813	0.882497	13984	21.841	2.38849	0	1.08103	4.08294	13.1766	8.36394	0.155374	0.557243	0.25	0
和平村委会	0.002934	0.679248	41.3718	14.551	1.33503	713.827	8.15753	0.20411	0.812139	13984	21.2322	2.25059	0.00684932	1.10016	4.30959	12.3348	8.58065	0.179452	0.667123	0	0
丰收村委会	0.028978	0.745913	50.5258	23.705	2.18634	569.147	4.61361	0.117647	0.693774	13984	12.9652	10.6447	0	1.12768	3.42907	21.5111	10.5884	0.226067	0.689735	0	0
山阳村委会	0.042808	0.735575	50.9139	24.0932	2.46706	701.4	4.68234	0.161964	0.687571	13984	12.6464	10.609	0.104493	0.879855	3.72727	21.8993	14.5817	0.189133	0.458725	0	0
董集村委会	0.035243	0.686695	53.3149	26.4942	2.46976	733.357	7.66393	0.106557	0.625	13984	18.9049	10.9657	0.0614754	0.660179	4.20082	24.278	19.1159	0.442623	0.729508	0	0
合兴村委会	0.005168	0.69244	48.8882	22.0674	1.90975	244.258	7.47736	0.172583	0.707768	13984	13.7471	9.3743	0.0110159	0.839095	4.2448	19.8512	12.4416	0.162791	0.651163	0	0
严渡村委会	0.022213	0.743444	46.5301	19.7093	1.9656	683.037	8.4273	0.126113	0.857571	13984	12.0804	7.71639	0.00593472	0.861136	4.227	17.4931	8.93612	0.222552	0.722552	0	0
郭贝村委会	0.000378	0.714628	41.8501	15.0293	2.35984	425.585	7.32056	0.0907258	0.362348	13984	22.5136	5.59291	0	0.856795	4.10685	12.8131	14.3028	0.282258	0.719758	0	0
黄河社区居委会	0.087418	0.762071	28.0473	5.11196	0.669617	344.72	6.59111	0.262222	0.977778	9053	23.8959	0.840214	0	0.96657	6.02667	0.655419	9.67733	0.0266667	0.177778	1	0
城东居委会	0.050648	0.680279	36.9373	11.8634	0.952813	348.661	6.11722	0.483516	0.717431	9053	20.2713	4.44625	0.00915751	1.44203	4.03663	6.32182	17.9449	0.142857	0.212454	1	0
二塘居委会	0.134527	0.641657	33.2713	7.07877	0.421945	308.907	6.67161	0.722458	0.966102	9053	35.8347	0.164827	0.0381356	1.25566	5.09746	2.65583	10.4694	0.095339	0.139831	0.166667	0
荷缘居委会	0.031758	0.480697	36.0967	8.37734	6.09091	328.954	3.87866	0.573222	0.8159	9053	14.8541	2.22678	0	0.381592	4.60251	5.48117	16.9618	0.0334728	0.154812	0	0
秉同居委会	0.054614	0.516024	38.8736	11.1543	1.57212	310.778	4.84683	0.326951	0.742268	9053	20.3913	5.00377	0	1.41967	4.4109	8.25816	24.2993	0.0397644	0.631811	0	0
西蒋居委会	0.050987	0.525738	40.4311	12.7118	3.20704	369.974	6.67841	0.370044	0.977974	9053	11.8515	6.56122	0	0.602711	4.78414	9.81561	28.2088	0.105727	0.585903	0	0
谷嘴居委会	0.051573	0.750686	23.6124	8.46311	1.86932	510.87	5.56954	0.463576	0.960133	9053	64.3204	0.062358	0	0.753783	4.66225	0.0147723	17.4165	0.0761589	0.238411	1	0
牌坊居委会	0.055721	0.507723	40.8718	12.816	1.15607	313.014	5.16947	0.249677	0.870634	9053	16.2804	6.3629	0.00776197	1.37741	4.25226	9.57756	25.8215	0.0944373	0.371281	0	0
高秀居委会	0.119414	0.441051	42.7425	35.7921	0.0660194	209.676	12.1343	0.449074	0.976852	5877	39.2599	0.059683	0	3.23647	4.76852	34.5288	2.39296	0.037037	0.416667	1	0
高东居委会	0.05319	0.535257	43.7516	35.5784	1.73289	315.83	9.28916	0.461847	0.842105	5877	23.9242	0.881138	0	0.585565	5.24498	34.9729	0.616911	0.0803213	0.35743	1	0.2
盐店村委会	0.072621	0.531901	43.2573	38.065	0.882897	203.819	7.72694	0.208487	0.887037	5877	28.4188	1.75018	0.147601	1.7841	4.58487	37.9659	11.0954	0.265683	0.643911	1	0.1
高西村委会	0.051102	0.527335	41.9223	36.6571	0.376001	204.12	8.79231	0.296154	0.856589	5877	24.1151	0.045248	0.0269231	2.17112	4.85192	36.558	6.42018	0.1	0.382692	1	0
晏庄村委会	0.041928	0.557259	43.12	37.8549	1.34912	233.264	9.73864	0.113636	0.916509	5877	22.5203	0.786162	0	1.06153	4.83902	37.7379	9.1983	0.11553	0.297348	1	0.1
七里村委会	0.032596	0.504886	45.843	40.5779	0.960712	420.671	7.23065	0.412322	0.519934	5877	18.6055	1.52737	0	1.38015	5.14692	40.2338	16.7358	0.222749	0.410743	0.1	0.125
胡窑村委会	0.035691	0.484741	45.0277	39.7626	1.27327	466.21	5.77097	0.256991	0.710419	5877	17.533	0.087758	0.011984	1.15125	4.95073	39.4186	17.7764	0.133156	0.48735	0.7	0.076923
高南村委会	0.047228	0.510122	41.6884	36.4233	0.475722	366.583	5.32831	0.442211	0.829146	5877	40.4799	1.20625	0.0150754	2.69476	4.933	36.3241	8.85003	0.0485762	0.149079	1	0
三丰村委会	0.040988	0.491035	39.3502	35.7543	0.974576	368.132	4.91292	0.348337	0.598626	5877	20.9164	0.66195	0.0234834	1.34528	4.6184	35.7806	15.1952	0.136008	0.369863	0	0.166667
许庄村委会	0.028567	0.525677	42.306	33.9577	0.194497	107.778	4.73696	0.969565	0.973913	5877	37.8251	0.683105	0	2.14691	4.58261	33.8586	3.86053	0.00434783	0.00652174	0.666667	0
常园村委会	0.021212	0.516533	43.3783	34.8095	1.92267	594.741	7.7172	0.402332	0.699708	5877	28.7888	1.06876	0	0.768403	5.01458	34.7104	2.84336	0.0145773	0.425656	1	0
常兴村委会	0.119806	0.480675	48.5486	29.7137	1.74254	202.079	4.94713	0.632184	0.712617	5877	26.1758	0.25	0.0045977	0.68953	4.96322	28.4504	19.766	0.0965517	0.287356	0.9	0
张圩村委会	0.040349	0.463264	46.5913	32.0592	0.115119	291.914	5.44141	0.357422	0.505859	5877	26.3947	0.234201	0.0546875	0.829858	5.08984	30.796	12.1463	0.164062	0.605469	1	0
花园村委会	0.055839	0.527112	49.2942	37.4305	1.19647	477.362	6.4094	0.22429	0.763875	5877	13.8025	3.97553	0.0744368	1.39651	4.76592	36.1673	11.4882	0.0714985	0.632713	0.615385	0
荀庄村委会	0.056878	0.479209	45.6586	32.876	0.873732	316.544	7.99202	0.320479	0.878016	5877	25.2628	0.072616	0	1.32138	4.71809	31.6128	8.64198	0.211436	0.494681	1	0
大兴村委会	0.047153	0.479901	50.0655	32.8581	1.75077	238.036	4.24951	0.465887	0.834661	5877	17.507	1.68935	0.0701754	0.916116	5.03704	31.5949	21.595	0.0721248	0.51462	0.8	0.105263
杨口居委会	0.060864	0.443945	45.8734	40.6083	0.687948	273.922	7.53089	0.637696	0.736565	5877	22.0824	0.044882	0	1.50426	4.96963	40.5092	18.424	0.0460733	0.277487	1	0.071429
安福村委会	0.047035	0.499749	43.9424	38.6773	0.859306	234.123	4.70665	0.316819	0.873351	5877	18.6371	0.20764	0.00782269	1.48487	4.99478	38.5782	12.6308	0.083442	0.410691	0.0714286	0
九里村委会	0.048155	0.416443	51.0682	45.8031	1.12803	265.923	4.91123	0.475196	0.717678	5877	17.8447	6.75264	0.0522193	1.46246	4.62924	45.4591	24.6282	0.157963	0.298956	0	0.1
新农村委会	0.07019	0.515536	54.1011	48.836	0.786828	236.03	5.32594	0.420177	0.588101	5877	17.725	8.27256	0.00554324	1.62662	4.76386	48.7369	33.2473	0.152993	0.41796	1	0.1
周码村委会	0.07547	0.470353	49.1863	43.9212	1.06891	417.052	4.80451	0.408521	0.748705	5877	24.3383	3.35775	0	1.45873	4.69173	43.8221	24.465	0.0927318	0.483709	1	0
扁担村委会	0.057313	0.610411	46.8444	41.6526	1.69972	229.841	10.5743	0.493243	0.833898	5877	25.9038	2.27477	0.00337838	0.936581	4.77027	41.5535	24.0926	0.206081	0.442568	0.166667	0.142857
苗荡村委会	0.048647	0.522431	44.7718	41.176	1.59352	263.702	7.51385	0.313846	0.516381	5877	23.6116	3.68723	0	0.977313	4.69077	41.2023	20.9678	0.186154	0.456923	0	0.071429
金郑村委会	0.077348	0.483909	50.7067	47.1109	1.05785	238.78	6.5007	0.366059	0.778102	5877	16.266	8.99722	0	1.12077	4.58205	47.1372	31.7009	0.201964	0.467041	1	0
丁庙村委会	0.045068	0.442031	47.5981	44.0023	1.49149	443.96	6.50242	0.222222	0.826733	5877	23.7647	4.95484	0.0217391	1.04581	4.34058	44.0285	26.6409	0.294686	0.350242	1	0
戴洼村委会	0.050721	0.464703	48.9677	45.3719	1.26686	208.388	4.16899	0.286282	0.72314	5877	22.4845	9.00309	0.0119284	1.46334	4.21471	45.3982	33.1021	0.224652	0.520875	0.285714	0.125
唐集居委会	0.073733	0.462891	62.9591	33.1803	1.24365	331.368	5.30136	0.494118	0.599057	2017	16.6795	0.025667	0.00904977	1.27022	4.91403	29.9454	1.46988	0.2	0.60543	0	0
月塔村委会	0.044832	0.5433	67.1228	37.3441	1.37238	425.909	4.44444	0.436059	0.676724	2017	24.8607	0.437935	0.033543	1.08986	4.2956	34.1091	13.3043	0.194969	0.459119	0	0.333333
兴旺村委会	0.049833	0.487053	66.3089	36.5332	1.56721	475.302	8.14269	0.470998	0.681122	2017	27.2999	3.24929	0.143852	1.07857	3.84919	33.2983	11.8844	0.274942	0.538283	0.117647	0.066667
沈费村委会	0.060791	0.511717	65.2979	35.5244	1.27373	387.288	4.35566	0.457735	0.711712	2017	29.477	2.19836	0.030303	1.08434	3.91547	32.2874	21.755	0.30303	0.614035	1	0.142857
费窑村委会	0.059673	0.799236	70.1621	40.3885	0.922761	441.018	5.86957	0.416792	0.415584	2017	11.6542	6.07741	0.0224888	0.857678	4.38681	37.1516	20.7785	0.415292	0.601199	0.333333	0
大桥村委会	0.11713	0.662432	64.5961	34.8225	1.89137	582.332	7.08796	0.358593	0.569678	2017	24.623	0.096008	0	1.10686	3.9364	31.5855	26.231	0.443843	0.454668	0.5	0.083333
联富村委会	0.054746	0.504758	61.2996	31.5239	1.43916	370.558	4.89679	0.472803	0.777452	2017	22.3772	0.319787	0	0.886852	4.51325	28.2889	15.5277	0.228731	0.460251	0.916667	0.090909
周程村委会	0.028328	0.568629	60.7816	31.0059	1.59858	533.419	5.85968	0.529644	0.805785	2017	27.3355	1.28417	0.0118577	0.870704	4.45059	27.7709	16.5923	0.235178	0.571146	0	0.1
中营村委会	0.046441	0.499169	66.4501	36.6713	1.62353	302.494	3.20851	0.461702	0.673469	2017	22.5919	1.55372	0	1.2359	4.52128	33.4364	9.61238	0.131915	0.468085	0	0.1
丰华村委会	0.048947	0.489438	62.4229	32.6441	1.13876	388.751	3.97002	0.554604	0.746575	2017	14.1526	0.090955	0.0663812	0.995887	4.47537	29.4091	0.639133	0.218415	0.576017	0.5	0.1
丰河村委会	0.070811	0.532936	62.3709	32.5921	2.16659	695.89	5.59649	0.594737	0.772477	2017	18.3442	4.40499	0	0.904428	3.95965	29.3572	11.4243	0.247368	0.640351	0	0.125
胡缪村委会	0.057846	0.542842	59.1572	29.3785	1.31971	346.609	3.88037	0.416822	0.628131	2017	21.1517	0.336867	0.915888	1.13631	4.56075	26.1435	11.4518	0.179439	0.543925	0.888889	0.166667
陆舍村委会	0.046272	0.582344	62.3068	32.5281	1.68297	323.238	5.09474	0.442105	0.485714	2017	14.9808	0.804084	0.0631579	0.915103	4.48246	29.2931	4.50739	0.257895	0.703509	0.3	0
缺口居委会	0.077766	0.652149	22.348	13.9129	1.33144	310.748	4.84501	0.295082	0.778816	15326	16.2037	3.46014	0	1.22743	4.54098	5.46451	6.32475	0.123696	0.420268	0.272727	0.076923
新港北村委会	0.067356	0.60213	20.1193	14.4019	1.41674	299.888	4.81983	0.389359	0.89781	15326	26.4142	1.22007	0.0435308	1.2701	4.4075	5.97397	5.72685	0.10399	0.37243	1	0
周集村委会	0.051087	0.704504	18.2023	15.3389	1.48685	201.302	4.73261	0.39427	0.772853	15326	23.409	0.730053	0.0177353	1.29302	3.8895	6.911	6.60718	0.234652	0.360164	0	0
十堡村委会	0.096172	0.839034	12.6625	14.4526	1.12046	376.842	5.88903	0.819672	0.906683	15326	31.3026	0.062073	0.0441362	1.06523	4.51828	10.3337	18.2163	0.0567465	0.247163	0.5	0.2
张渡村委会	0.078806	0.723583	25.3384	11.5992	0.795877	330.825	3.55208	0.34375	0.83442	15326	35.9519	1.81724	0.00130208	1.68153	4.54818	3.15083	15.3704	0.0208333	0.183594	1	0.166667
肖渡村委会	0.074269	0.677433	23.2292	11.4047	1.73271	235.429	4.27126	0.402299	0.745238	15326	34.2115	1.45321	0.147126	0.997444	4.47356	3.33405	13.5679	0.135632	0.370115	1	0.083333
洪荡村委会	0.040953	0.700637	15.6161	17.4061	0.862069	262.072	2.86237	0.585366	0.711775	15326	31.8635	1.15599	0.139373	1.71679	4.44599	9.8624	11.9532	0.0731707	0.221254	1	0.1
厉渡村委会	0.034112	0.726584	19.5376	17.7103	1.42344	282.138	4.21378	0.342043	0.639618	15326	16.8126	3.71164	0.0356295	1.25535	4.56057	9.26195	6.14644	0.0570071	0.370546	1	0.111111
喻集村委会	0.069439	0.716116	16.1567	17.9468	1.07947	297.747	3.41845	0.521459	0.88412	15326	38.324	1.17128	0.0214592	1.54457	4.46781	9.57571	12.4846	0.0965665	0.251073	1	0
大东居委会	0.071642	0.448063	45.8278	16.049	0.710165	361.975	6.24589	0.550274	0.835694	5685	23.4039	0.049338	0.0329068	2.07086	4.59506	12.8141	0.214678	0.179159	0.00914077	0	0.076923
干东村委会	0.061152	0.425399	46.0145	16.2358	1.22731	353.049	4.6538	0.200241	0.861039	5685	24.355	2.46297	0.00603136	1.12111	4.71773	13.0008	5.28642	0.209891	0.706876	0	0.055556
陈庄村委会	0.047844	0.471089	45.152	15.3733	1.30577	341.788	5.42236	0.26087	0.929185	5685	30.6647	1.45969	0.047619	1.22927	4.64182	12.1383	4.52887	0.215321	0.699793	0	0
客堂村委会	0.041036	0.458097	43.3743	13.6022	1.61174	344.414	4.2	0.280597	0.88854	5685	39.2874	1.88758	0.00298507	1.30912	4.44776	10.3637	12.4266	0.135821	0.541791	0.555556	0.045455
瓦滩村委会	0.071379	0.433659	48.6673	18.8952	1.73501	296.777	3.65503	0.484564	0.874324	5685	24.85	2.56805	0.033557	1.33559	4.2443	15.6568	13.917	0.273826	0.477852	0	0.25
王老庄村委会	0.093245	0.534904	50.1493	20.3705	1.08401	346.748	5.21799	0.321646	0.838658	5685	29.643	0.971808	0.0243902	0.846281	4.5	17.1356	14.1094	0.21189	0.615854	0	0.066667
皇圩村委会	0.065246	0.456965	49.3511	19.5724	1.62413	316.223	4.84641	0.300501	0.929674	5685	27.5762	0.132699	0	0.941985	4.3172	16.3374	10.8588	0.228715	0.639399	0.0666667	0.125
南严村委会	0.056784	0.407738	50.7663	20.9876	1.50158	338.924	4.51452	0.19917	0.902542	5685	26.7962	4.06096	0	1.40698	3.93776	17.7526	9.01298	0.184647	0.311203	0	0.066667
施洼村委会	0.079815	0.443313	50.0518	20.273	1.69717	733.571	4.9749	0.268828	0.904762	5685	10.4646	4.60333	0.00209205	1.26898	4.4749	17.0381	9.58772	0.0292887	0.732218	0	0.066667
镇南村委会	0.048315	0.386671	46.319	16.547	1.90587	350.416	3.51497	0.356287	0.93038	5685	31.4625	0.85555	0	1.20668	4.51647	13.3085	10.1214	0.107784	0.5	0	0.166667
场北村委会	0.053156	0.404629	52.9142	23.1354	1.31	336.511	5.0536	0.351201	0.848291	5685	13.4447	7.46573	0.00739372	0.870688	4.19778	19.9004	15.241	0.297597	0.691312	1	0
北严村委会	0.065153	0.487188	52.496	22.7172	1.09928	347.743	4.18966	0.396552	0.874251	5685	26.4668	6.0766	0	1.57353	4.8046	19.4823	12.0365	0.12069	0.586207	0	0
五港居委会	0.022407	0.454188	63.3497	32.543	0.865926	337.711	6.51274	0.627694	0.828721	7450	22.9778	13.2405	0	2.93564	4.5258	29.3185	2.35293	0.081646	0.514043	1	0
港东居委会	0.045028	0.49165	66.1689	35.3621	1.44218	315.587	4.53333	0.436782	0.752969	7450	18.9449	14.6501	0.00229885	1.32483	4.65747	32.1377	8.8331	0.121839	0.556322	0	0
桃园村委会	0.070354	0.405784	70.2107	40.432	1.1081	329.56	4.51564	0.457706	0.680604	7450	16.3111	13.4673	0.00926999	0.917596	5.12399	37.197	21.2837	0.198146	0.384705	0	0.045455
五里村委会	0.070192	0.38456	68.2447	37.438	2.12208	296.274	4.21569	0.211161	0.273585	7450	21.5271	16.3643	0	0.811608	4.48718	34.2135	14.014	0.313725	0.714932	0	0
薛桥村委会	0.074185	0.397502	67.7795	36.9728	1.72969	203.236	3.56743	0.322368	0.736931	7450	20.8256	15.4554	0	1.05551	4.63651	33.7483	12.5323	0.15625	0.65625	1	0.071429
租田村委会	0.062747	0.365475	66.407	35.6003	0.940129	343.096	3.48565	0.334928	0.665025	7450	19.2933	14.7691	0	1.00375	4.83493	32.3758	9.83718	0.255981	0.562201	0	0
平安村委会	0.073663	0.467448	68.8701	38.0634	1.92776	258.835	6.68635	0.417515	0.682281	7450	10.8696	16.0007	0.00203666	0.86616	4.61507	34.8389	15.1215	0.364562	0.433809	1	0
港北村委会	0.056046	0.389185	65.4563	34.6496	1.31737	239.589	6.01447	0.399638	0.846154	7450	18.9517	14.2938	0	1.27847	4.52984	31.4251	8.22878	0.115732	0.524412	0.857143	0.214286
蔡工村委会	0.086658	0.572912	64.2191	33.4123	0.799941	202.644	4.91743	0.310616	0.765753	7450	17.1246	11.8712	0	1.37491	4.42202	30.1879	12.4924	0.322412	0.630406	1	0.055556
黄码村委会	0.086666	0.512696	58.1042	27.2975	0.90978	290.797	3.33798	0.426829	0.709964	7450	19.3728	11.7961	0.0958188	1.10319	4.59582	24.073	12.3393	0.15331	0.526132	1	0
港南村委会	0.066866	0.429492	62.3049	31.4981	1.6255	250.068	7.75711	0.312661	0.695783	7450	18.7717	13.8964	0.0129199	1.03267	4.55039	28.2737	4.02333	0.127907	0.492248	0.111111	0.111111
港西村委会	0.065371	0.543263	62.5274	31.7206	1.35098	443.412	3.7373	0.391872	0.654867	7450	23.7195	11.4304	0	1.25674	4.65602	28.4962	7.31043	0.16836	0.487663	1	0.058824
方渡居委会	0.083783	0.426242	74.0323	43.2255	1.26925	279.042	4.29134	0.670604	0.687747	7450	15.4996	17.9004	0	1.29334	4.4685	40.0011	25.1049	0.244094	0.363517	1	0.111111
前营居委会	0.058207	0.439947	76.4979	45.6911	1.5064	460.832	6.24528	0.504717	0.678832	7450	14.0439	16.8139	0.0943396	1.07501	4.69693	42.4667	30.0364	0.182783	0.45283	0.25	0.111111
南禄村委会	0.074984	0.448881	83.8895	53.5134	0.560024	378.361	4.30936	0.454849	0.769084	7450	17.5067	17.6394	0	1.25695	4.92977	50.2889	45.3755	0.140468	0.488294	1	0
王杨村委会	0.063319	0.454937	82.1024	51.7263	1.89571	295.385	3.12568	0.390164	0.7951	7450	16.2365	15.8523	0	1.07411	4.54208	48.5018	40.8023	0.0644809	0.308197	1	0
三里村委会	0.047556	0.48007	78.0478	48.2691	1.05641	328.963	3.91069	0.50566	0.547837	7450	18.7361	11.7977	0	1.15241	4.72704	45.0341	32.0592	0.178616	0.474214	1	0
马渡村委会	0.054721	0.508699	75.0849	45.3062	0.969932	342.548	4.39843	0.381102	0.47812	7450	13.0269	13.8643	0	1.04695	4.87087	42.0712	25.9696	0.288189	0.51811	1	0
埝口村委会	0.047804	0.474312	71.798	42.0192	1.77711	325.126	5.16264	0.571792	0.854962	7450	14.7403	15.0546	0.101652	0.935157	4.21855	38.7843	27.5409	0.23507	0.421855	1	0
韩鲁村委会	0.078188	0.46977	70.7172	39.9104	1.46767	321.327	4.32528	0.42029	0.537097	7450	14.5845	16.9242	0	1.18782	4.73108	36.686	18.4146	0.2657	0.346216	0	0
罗冲村委会	0.050876	0.421184	73.2267	42.4199	1.42911	348.422	3.215	0.425	0.642732	7450	15.6888	18.179	0	1.18634	4.43167	39.1955	22.0197	0.178333	0.345	1	0
谭赵村委会	0.085692	0.39678	76.8635	46.0567	1.02258	341.122	3.45265	0.581439	0.747148	7450	18.7917	19.9974	0.0435606	1.19023	4.44508	42.8322	27.4246	0.265152	0.356061	1	0
梁岔居委会	0.042122	0.374842	29.2053	25.6094	1.45631	231.322	5.11639	0.548417	0.91527	3368	18.6359	0.364701	0	1.33627	4.31564	25.6357	0.038267	0.244879	0.795158	0	0
薛园居委会	0.045181	0.371487	29.9075	26.3117	1.29919	235.888	5.61176	0.411765	0.836555	3368	26.3086	2.00684	0.0168067	1.306	4.57815	26.338	4.4675	0.193277	0.552941	0.285714	0
左圩村委会	0.048391	0.334286	32.3207	28.7249	1.43265	416.103	5.38318	0.231308	0.894866	3368	18.8186	0.033512	0	0.887044	4.90888	28.7512	14.5661	0.313084	0.521028	0	0.071429
胜利村委会	0.044551	0.358373	34.5769	30.9811	1.19701	491.041	7.11918	0.239726	0.475	3368	17.7517	4.96054	0	1.09664	4.49178	31.0073	12.0643	0.284932	0.584932	0.947368	0.111111
何圩村委会	0.04153	0.367986	33.5594	25.2414	1.7215	295.283	4.3089	0.200698	0.715564	3368	26.3147	4.71888	0	1.19873	4.56195	25.1423	9.63744	0.232112	0.623037	0	0
金码村委会	0.033166	0.495775	33.7253	23.1403	1.30174	400.331	3.63297	0.37014	0.881804	3368	22.5741	4.88479	0.0435459	1.1508	4.65941	23.0412	11.2955	0.264386	0.472784	0	0.071429
鲍营村委会	0.039945	0.52453	38.373	23.7935	1.55296	531.093	4.10432	0.147482	0.957169	3368	18.0587	9.53242	0	1.28583	4.31295	23.6944	20.2643	0.073741	0.489209	0	0
卜圩村委会	0.047431	0.496132	40.3218	26.6596	1.15319	298.296	6.27469	0.247756	0.830882	3368	17.8885	10.422	0	1.26093	4.66427	26.5605	18.9421	0.244165	0.687612	0	0.076923
洪码村委会	0.031276	0.440998	37.3271	26.8361	1.45465	322.101	5.56684	0.217914	0.877717	3368	15.8661	7.42728	0	0.947641	4.68717	26.7369	17.2163	0.247326	0.596257	0.025	0.090909
士流村委会	0.048214	0.343547	33.2525	29.6566	1.44109	436.618	4.57516	0.332026	0.916553	3368	16.9217	2.87951	0.0248366	1.04609	4.62614	29.6829	11.0947	0.113725	0.575163	0.333333	0
陈溪村委会	0.040122	0.428757	37.8111	30.242	1.90193	407.588	3.06112	0.281834	0.80756	3368	15.7782	5.18365	0.00169779	0.890156	4.57046	30.1429	20.7034	0.195246	0.599321	0.233333	0
黄庵村委会	0.049273	0.340368	30.6004	27.0046	28.8079	301.721	2.74419	0.186047	0.465116	3368	18.4229	0.227469	0	0.0911388	3.51163	27.0309	7.11655	0.0697674	0.27907	0	0
双楼村委会	0.045744	0.51034	36.869	22.9463	1.68933	307.337	5.99535	0.288372	0.772616	3368	17.5979	8.65965	0	1.21382	4.13953	23.2231	16.0275	0.123256	0.47907	0	0
马棚村委会	0.054196	0.397337	31.6329	28.0371	1.96252	328.844	3.57033	0.331407	0.75	3368	17.6103	2.79235	0	0.942829	4.6262	28.0634	7.8544	0.0655106	0.373796	0.388889	0.076923
石湖居委会	0.075347	0.631601	70.5742	40.7954	0.886042	344.058	4.4309	0.610553	0.641677	5231	22.5073	0.034836	0	1.49828	4.70729	37.5605	3.99954	0.267588	0.625628	0.833333	0
果园居委会	0.08523	0.711259	72.0363	42.2575	0.416484	234.745	4.67188	0.634375	0.79562	5231	16.7099	1.49691	0.003125	1.7712	4.75208	39.0225	0.922569	0.309375	0.577083	0.5	0
外口村委会	0.03506	0.467827	69.0387	39.26	1.51831	659.949	4.41707	0.520732	0.712366	5231	20.1806	0.502316	0.097561	1.09381	4.5622	36.025	10.1894	0.186585	0.404878	0.3	0.052632
瓦房村委会	0.031404	0.529487	69.6028	39.8271	2.01257	606.693	2.91233	0.394521	0.69281	5231	29.2224	0.38268	0	0.949941	4.13973	36.5922	6.51451	0.213699	0.249315	0.923077	0.1
齐庄村委会	0.039583	0.444361	72.4828	42.704	1.63613	336.71	2.98633	0.337891	0.600406	5231	16.9746	4.43366	0	1.14798	4.47656	39.4691	11.9372	0.166016	0.591797	1	0.25
五里井村委会	0.028014	0.439046	71.8171	42.0384	0.853518	349.611	2.7376	0.4672	0.725888	5231	9.1151	1.27777	0	1.73492	4.1616	38.8034	6.03625	0.2096	0.3424	1	0.1
十七堡村委会	0.058325	0.765482	72.2806	42.5069	2.31507	678.729	4.19138	0.522414	0.83935	5231	13.6618	6.36886	0.0551724	0.710067	4.31207	39.27	14.1452	0.172414	0.508621	1	0
四兴居委会	0.056665	0.451385	71.398	41.6192	1.43648	212.039	2.69458	0.616745	0.857651	5231	10.7195	5.14792	0	1.31344	4.32547	38.3843	22.6556	0.133255	0.321934	1	0.142857
楼庄村委会	0.104017	0.496063	68.6536	38.8748	1.89899	442.313	4.27711	0.672289	0.712159	5231	11.4292	7.53024	0	0.827428	4.77108	35.6399	12.9588	0.236145	0.551807	1	0.142857
朱家圩村委会	0.089769	0.482405	67.6062	37.8274	1.94521	423.386	2.10923	0.542373	0.852525	5231	19.5477	4.62142	0.0207156	0.920929	4.26177	34.5925	9.40575	0.175141	0.504708	0.944444	0.125
三旗村委会	0.022867	0.474115	68.6199	38.8412	1.96344	487.307	3.58371	0.298643	0.80198	5231	13.3361	2.36986	0	0.946489	4.44344	35.6062	15.7429	0.0927602	0.452489	1	0.071429
方圩村委会	0.043371	0.487658	73.7371	43.9584	1.97384	311.996	4.81808	0.431647	0.633554	5231	17.4536	7.48704	0	0.890679	4.68999	40.7234	27.065	0.213132	0.421959	1	0.153846
张顾村委会	0.060612	0.474146	71.7157	41.9369	1.53288	233.977	3.74906	0.509363	0.614367	5231	15.3167	8.73089	0	1.05227	4.64232	38.7019	18.314	0.222846	0.44382	0.75	0.285714
薛集村委会	0.07472	0.470802	71.7684	41.9896	1.21881	312.451	3.58033	0.677285	0.70195	5231	15.1395	10.719	0	1.54638	4.32964	38.7547	19.3365	0.200831	0.368421	0.875	0.1
徐马村委会	0.037162	0.52045	77.7504	47.9716	2.11119	445.225	4.04148	0.334081	0.549849	5231	12.1922	11.5003	0	1.01467	4.56726	44.7367	26.9828	0.140135	0.116592	1	0.125
东兴村委会	0.043183	0.44912	73.2723	43.4935	2.10345	431.343	3.34847	0.491487	0.834524	5231	17.7483	7.02224	0	0.754961	4.54257	40.2586	18.1408	0.207719	0.496027	1	0.117647
淮泽村委会	0.058402	0.487842	81.3327	51.554	2.316	222.704	2.59664	0.531513	0.607143	5231	10.8101	15.0826	1.08824	0.975567	4.64706	48.319	37.3009	0.052521	0.489496	0.857143	0
柴市居委会	0.044081	0.486109	37.5693	6.15461	0.937719	294.082	3.4227	0.345395	0.567434	11677	35.0419	0.226075	0.148026	1.18693	4.70066	4.89138	4.54119	0.111842	0.322368	1	0.052632
高台居委会	0.042323	0.608147	40.0483	9.06833	1.24514	478.28	4.95529	0.0588235	1	11677	13.0432	1.12803	0.0329412	1.50607	4.62824	7.47924	11.1753	0	0.847059	1	0
王二庄居委会	0.039038	0.457245	39.577	8.62194	0.673359	295.806	5.90722	0.376289	0.863049	11677	22.0774	0.124034	0	0.656636	4.71134	7.35871	11.7572	0.131443	0.587629	0.4	0
樊卜居委会	0.047031	0.483189	35.0718	8.13319	1.03616	476.89	5.38419	0.254665	0.567447	11677	28.654	0.209908	0.00329308	1.58037	4.8573	8.03408	12.3997	0.193194	0.501647	0.888889	0
河网居委会	0.055666	0.451174	39.7354	12.7968	2.10466	347.701	4.96029	0.351986	0.680222	11677	12.8087	4.8735	0.00361011	0.724217	4.55415	12.6977	21.2723	0.099278	0.574007	1	0
余庄村委会	0.019278	0.537003	41.3316	15.8845	2.01521	346.632	7.16533	0.152	0.592068	11677	15.0792	5.26673	0.00266667	0.883339	4.55733	16.1612	22.6353	0.301333	0.512	1	0
余东村委会	0.027823	0.408473	40.3371	14.6301	1.6295	365.326	6.12232	0.293991	0.368298	11677	20.5139	5.47422	0.171674	1.07351	4.08155	14.9068	25.6508	0.27897	0.493562	0	0
潘刘村委会	0.029371	0.481934	39.8316	12.893	1.23043	445.468	4.87692	0.263248	0.947644	11677	13.4163	4.96968	0.0444444	1.20869	4.58462	12.7939	22.5321	0.116239	0.579487	0	0.071429
谭陈村委会	0.035866	0.488173	44.3614	17.4228	1.73999	717.704	4.23529	0.183529	0.920673	11677	16.325	7.33523	0	0.975143	4.82824	17.3237	19.3783	0.157647	0.578824	0	0
韩陈村委会	0.020045	0.482622	40.7448	13.8062	1.58847	675.099	2.80319	0.234043	0.935374	11677	19.7868	5.67803	0.0159574	1.02522	4.65957	13.7071	19.2623	0.0984043	0.43883	0.857143	0.111111
嵇庄村委会	0.061423	0.439828	42.5166	15.578	2.25932	422.953	4.91748	0.259709	0.282878	11677	11.7851	6.56393	0.00485437	0.708559	4.36165	15.4789	15.6886	0.13835	0.473301	1	0
军田村委会	0.066625	0.491247	43.1832	18.3765	2.10879	343.065	3.94634	0.231707	0.532468	11677	20.0844	7.96321	0.0536585	0.864781	4.16341	18.2774	21.1635	0.243902	0.543902	0.4	0
花桥村委会	0.016699	0.499053	41.1512	20.3032	1.33961	348.098	4.38875	0.193154	0.719794	11677	13.7617	8.56085	0.00488998	0.848368	4.54279	20.2041	22.7713	0.0977995	0.589242	1	0.076923
胡楼居委会	0.024412	0.432818	40.6372	10.076	1.26251	226.424	7.40415	0.690096	0.8464	11677	26.5851	2.36121	0.127796	1.60129	4.3738	6.85158	16.9543	0.0399361	0.432907	1	0.111111
鲁桥村委会	0.052822	0.447167	51.0702	21.2982	1.9554	340.655	3.10455	0.297727	0.589806	11677	19.166	7.97943	0.00227273	0.634404	4.22955	18.0597	21.4881	0.286364	0.502273	0	0
桂生村委会	0.048037	0.474337	47.879	18.107	0.843691	326.84	3.91438	0.291096	0.557292	11677	20.7617	8.88018	0	1.0214	4.54623	14.8685	22.5499	0.171233	0.441781	0	0
顺集村委会	0.03236	0.511024	44.2885	14.5165	2.07081	311.263	3.75112	0.23845	0.721461	11677	16.7961	7.70569	0.00298063	1.13675	4.462	11.278	24.1121	0.298063	0.509687	1	0
薛大桥村委会	0.031623	0.423143	39.9193	10.1472	3.81954	198	5.46286	0.348571	0.377143	11677	16.6348	4.02362	0.0114286	0.541865	4.31429	6.90874	22.7384	0.0914286	0.56	0	0
红星村委会	0.061704	0.423823	45.4635	15.6915	1.61941	351.453	4.86508	0.233333	0.685026	11677	20.5721	5.67624	0	1.29856	4.46825	12.453	16.9032	0.142857	0.607937	0	0
万园村委会	0.034329	0.521087	41.7836	12.0115	1.34865	254.136	5.18519	0.327635	0.668639	11677	23.5977	2.38146	0	1.70446	4.10256	8.77306	17.9205	0.0911681	0.606838	0	0
双路村委会	0.031926	0.48237	39.442	9.66324	0.299924	277.485	5.65749	0.519878	0.592025	11677	47.7065	0.041074	0.262997	1.93386	4.00917	6.42829	19.0743	0.0825688	0.529052	0	0
双河村委会	0.040416	0.426563	36.3261	6.54737	1.76263	271.882	8.53381	0.797122	0.887608	11677	35.5579	0.052546	0.00143885	1.0891	4.43309	3.31242	15.9838	0.0330935	0.267626	0.2	0
殷庄村委会	0.033107	0.426004	36.3299	5.52313	0.979612	366.906	6.09779	0.618297	0.885993	11677	32.1574	1.83876	0	1.4348	4.87382	2.29867	11.928	0.0347003	0.15142	0	0.142857
嵇陆村委会	0.039279	0.62982	39.0738	8.26707	0.000420521	303.742	3.91451	0.335984	0.753304	11677	20.2882	1.43194	0.161034	1.2358	4.72763	5.04261	8.51673	0.274354	0.147117	0.428571	0.142857
李集村委会	0.051715	0.544603	40.4408	9.63406	1.56045	297.639	4.01569	0.396078	0.827225	11677	9.8523	1.91923	0	0.86027	4.54118	6.4096	16.6891	0.439216	0.462745	1	0
韩高村委会	0.035685	0.492146	46.3874	15.5806	1.7097	245.759	3.71642	0.304478	0.671875	11677	20.1352	5.9228	0.241791	1.10796	4.27761	12.3562	14.0059	0.107463	0.585075	1	0
笪巷村委会	0.061033	0.490696	41.2955	11.5167	1.27541	263.333	5.28231	0.648111	0.813906	11677	27.9099	0.915502	0	1.22098	4.98807	8.28177	17.886	0.200795	0.493042	1	0.111111
笪北村委会	0.040187	0.433675	44.0376	13.3775	0.981055	308.734	3.71865	0.389068	0.934233	11677	20.2585	2.7843	0.131833	1.3679	4.75241	10.153	16.855	0.0594855	0.42926	0.8	0
岔庙居委会	0.022128	0.456462	44.2882	20.9739	0.657362	336.385	4.88964	0.659489	0.957418	6217	28.3374	9.26192	0	1.84221	4.9179	20.8748	0.165249	0.205922	0.623149	0	0
岔河村委会	0.047305	0.419827	45.3997	23.1115	1.05831	397.317	4.26087	0.193237	0.603491	6217	24.3604	10.3307	0.0362319	1.21535	4.43237	23.0124	12.2241	0.137681	0.381643	0	0
新河村委会	0.022099	0.458787	47.6723	20.8864	1.05803	449.893	3.69565	0.201739	0.712329	6217	17.1085	9.21815	0.0452174	0.873775	4.79478	20.7873	7.78775	0.126957	0.627826	0	0.083333
荣锦村委会	0.055056	0.513877	44.9931	18.0545	1.48296	319.698	3.46943	0.364629	0.926667	6217	10.1591	7.80222	0.183406	0.975828	4.93231	17.9554	8.3434	0.010917	0.384279	1	0.166667
百子村委会	0.039934	0.484519	47.3493	26.0226	0.998085	567.944	5.8714	0.361419	0.752	6217	16.1814	9.01257	0.0709534	1.47847	4.63193	25.9235	7.94163	0.228381	0.497783	0	0.058824
和平村委会	0.049753	0.443858	43.1022	25.2912	1.39592	438.924	3.54273	0.149925	0.748408	6217	18.0983	10.4747	0.125937	1.19059	4.4078	25.1921	7.20186	0.221889	0.658171	0	0
濒河村委会	0.04834	0.45081	37.8606	27.4297	1.40919	535.906	3.97465	0.3	0.84593	6217	18.7352	5.23313	0.00140845	1.15347	4.53662	27.3306	15.212	0.264789	0.598592	0	0
洪滨村委会	0.038484	0.420245	41.9251	24.2265	1.03636	497.344	4.16485	0.497268	0.884797	6217	24.6721	7.83171	0	1.59635	4.80692	24.1274	8.25623	0.181239	0.404372	0	0.055556
旋桥村委会	0.01804	0.440207	45.647	27.8385	1.50092	646.968	4.66295	0.281337	0.710487	6217	16.8779	7.39316	0.00557103	1.22217	4.56128	27.7394	15.4534	0.211699	0.651811	0.428571	0
西集村委会	0.058692	0.421673	45.6835	26.2658	1.1693	418.336	3.53229	0.367906	0.850467	6217	13.5866	6.32149	0.00391389	1.36348	4.96282	25.0026	15.2499	0.197652	0.565558	1	0.076923
夜合村委会	0.039813	0.472714	50.7468	29.828	0.564581	467.558	4.67636	0.597977	0.894459	6217	24.5304	4.76505	0.00379267	1.91345	4.74716	28.5648	23.6946	0.14665	0.166877	1	0.153846
桑庄村委会	0.026176	0.460986	48.0249	31.478	1.67867	302.992	3.54799	0.414861	0.901153	6217	22.0674	5.29581	0.0325077	1.3745	4.76935	31.3788	20.6839	0.0820433	0.509288	0	0
纪集村委会	0.01084	0.492052	44.0055	30.0997	1.07828	472.174	5.11723	0.413854	0.841637	6217	18.9619	3.12632	0.00888099	1.5174	4.42451	30.0006	11.999	0.17762	0.428064	0	0.083333
路口村委会	0.034984	0.426558	45.9351	28.1267	1.05061	536.572	4.60645	0.339785	0.624113	6217	23.932	5.06329	0	1.38693	4.75914	28.0276	16.8504	0.135484	0.612903	0	0
郝友村委会	0.040281	0.458185	44.6692	31.7695	0.86982	539.118	3.62092	0.428105	0.915394	6217	15.6536	7.22773	0.0544662	1.42617	4.65251	31.6704	23.8643	0.150327	0.448802	0.333333	0.058824
义河村委会	0.037358	0.490533	41.781	32.2882	1.04578	417.384	4.57513	0.467446	0.777211	6217	19.1216	4.33955	0.0834725	1.81844	4.80634	32.189	14.7193	0.225376	0.414023	0	0
原种场村委会	0.057555	0.499552	48.0721	23.8982	0.913061	426.163	4.82593	0.268519	0.947154	6217	26.3552	6.83039	0.0277778	1.06265	4.66481	22.635	7.40254	0.168519	0.627778	0	0.076923
胡集居委会	0.069225	0.462311	57.5138	27.735	0.793373	291.915	3.70312	0.745536	0.885393	11023	30.0692	8.8918	0.0245536	1.77717	4.85045	24.5001	0.054633	0.272321	0.361607	0	0
桥西居委会	0.082298	0.443085	57.1033	27.0225	1.29965	319.545	4.46115	0.528716	0.85567	11023	16.0004	11.3041	0.123311	0.956048	4.38007	23.7981	6.0854	0.126689	0.608108	0	0
胡谢村委会	0.074464	0.385747	52.2747	22.4959	1.85244	352.568	6.18817	0.288757	0.93601	11023	16.6509	3.65268	0.00710059	1.03492	4.55621	19.261	11.0264	0.0615385	0.674556	0	0
胡南村委会	0.095537	0.428048	55.3083	25.5296	1.56568	341.632	7.23558	0.282209	0.91635	11023	19.3748	4.43361	0.0981595	0.999105	4.85644	22.2946	10.8388	0.220859	0.663804	0	0
小埝村委会	0.084811	0.503888	54.1698	24.3911	1.83749	361.245	5.08632	0.460912	0.875839	11023	17.9359	0.132695	0.00325733	1.05829	4.4316	21.1561	18.4675	0.263844	0.589577	0.2	0.055556
别洼村委会	0.0689	0.501367	57.6132	27.8344	1.4298	332.276	3.32993	0.478832	0.719219	11023	18.2212	0.869759	0	1.16581	4.69781	24.5995	16.9681	0.0861314	0.559124	0.714286	0.083333
花园村委会	0.034306	0.535469	57.7354	27.9567	2.3635	321.07	5.15988	0.348837	0.603499	11023	14.8923	4.23645	0	0.79826	4.69477	24.7217	9.88927	0.168605	0.584302	0	0.125
斗墩村委会	0.043993	0.484661	62.9918	33.2131	1.8565	344.887	10.4869	0.277293	0.697183	11023	16.926	6.32619	0.0655022	0.735527	4.78821	29.9781	13.7044	0.296943	0.668122	0	0.125
复兴村委会	0.067807	0.466333	64.6969	34.9182	1.99005	333.971	3.98701	0.405195	0.855469	11023	13.2818	7.95353	0.0298701	0.799083	4.6987	31.6832	20.5662	0.319481	0.479221	0	0.055556
姜桥村委会	0.046019	0.46632	63.7843	34.0055	1.57706	327.869	5.18627	0.421569	0.704918	11023	14.8726	10.6967	0.248366	0.827618	4.55882	30.7706	12.6574	0.150327	0.598039	1	0
严黄村委会	0.0484	0.469906	60.9059	31.1272	1.88167	359.389	7.45972	0.265403	0.560102	11023	17.632	9.51921	0.049763	0.813854	4.47393	27.8922	7.93608	0.398104	0.694313	0	0
渠东村委会	0.089514	0.452934	63.8766	34.0978	1.91552	318.416	4.2716	0.281481	0.846541	11023	17.8915	15.2546	0.0308642	0.99224	4.45185	30.8629	12.9718	0.0938272	0.57284	0	0.058824
镇北村委会	0.075954	0.44129	60.9368	30.8561	1.72666	296.84	5.03042	0.220532	0.645914	11023	16.1055	12.6082	0.0988593	1.00064	4.65019	27.6316	6.781	0.275032	0.641318	0.941176	0.058824
时码居委会	0.053125	0.554768	49.1388	18.332	0.677994	339.851	5.85514	0.412587	0.778345	11023	18.4972	6.81118	0.0799201	1.5781	4.3966	15.1075	24.7397	0.223776	0.6004	0.176471	0.043478
鲁渡村委会	0.053513	0.540914	51.1174	20.3107	1.30932	326.038	2.69101	0.492135	0.910755	11023	18.1949	10.0853	0.00449438	1.61665	4.58202	17.0862	20.799	0.0797753	0.516854	0	0.041667
钦工村委会	0.057148	0.481808	53.5974	22.7907	0.837453	316.813	3.50324	0.392996	0.99169	11023	20.3043	8.11671	0.0713359	1.67672	4.46044	19.5662	14.1443	0.129702	0.54345	0.5	0.071429
陈圩村委会	0.054246	0.416559	58.9896	28.1828	1.38581	329.415	4.67209	0.409214	0.723577	11023	12.9333	12.2388	0.0325203	1.16591	4.88889	24.9584	15.4127	0.168022	0.582656	0	0
李圩村委会	0.055781	0.484506	56.8593	26.0525	1.3729	335.161	6.16766	0.564072	0.801921	11023	12.1786	13.0651	0.0946108	0.979627	4.64072	22.8281	13.3667	0.194012	0.594012	0	0
姜圩村委会	0.048191	0.473212	53.4387	22.6319	0.977771	349.162	2.82718	0.511873	0.893352	11023	19.1131	11.3548	0	1.24623	4.45119	19.4075	17.3534	0.159631	0.572559	0.0714286	0
白果村委会	0.072671	0.474785	51.3538	20.5471	1.20672	337.388	3.72698	0.400646	0.916118	11023	18.1375	10.3217	0.127625	0.906447	4.51696	17.3226	23.643	0.14378	0.534733	0.153846	0
马老村委会	0.048243	0.423309	47.5949	16.7882	1.75907	335.056	5.26883	0.378139	0.566358	11023	20.0107	9.07337	0.118168	1.01982	4.63368	13.5637	19.4976	0.0649926	0.576071	0	0
嵇码村委会	0.084659	0.614702	44.7931	13.9864	1.01878	478.158	3.20103	0.364261	0.984962	11023	18.5587	6.27155	0.0292096	1.55459	4.30069	10.7619	18.9413	0.201031	0.682131	1	0
黄湾村委会	0.059948	0.657356	49.2961	18.4894	0.995538	336.31	3.65051	0.293367	0.929688	11023	20.9351	7.11079	0.0816327	1.5239	4.57398	15.2649	24.726	0.313776	0.688776	1	0
南集居委会	0.043662	0.463255	58.9661	29.194	1.74415	309.453	7.50164	0.529025	0.876853	13225	20.3905	15.702	0.0273823	1.12961	4.49179	25.9555	1.48097	0.117196	0.593647	0	0.083333
下营村委会	0.056145	0.512369	58.0433	30.324	1.46207	306.705	4.04844	0.492188	0.813586	13225	17.7216	14.465	0.009375	0.990902	4.53594	27.4278	16.633	0.23125	0.45	0.916667	0.166667
新合村委会	0.082122	0.800531	58.6794	33.2548	1.1445	175.853	4.73415	0.629588	0.777906	13225	13.2284	14.4457	0.0144605	1.29227	4.24805	30.3587	20.3629	0.243604	0.414905	0	0
码头村委会	0.067967	0.756791	62.9157	35.6444	1.3761	215.874	3.94883	0.409357	0.819905	13225	19.8633	18.6821	0.0409357	1.05614	4.12573	32.7483	15.1121	0.241228	0.358187	0	0.083333
冯陈村委会	0.019344	0.47835	61.7933	32.5611	1.699	329.117	3.7547	0.508408	0.853306	13225	20.3202	16.7623	0.0633037	1.34914	3.93966	29.3227	7.14733	0.111771	0.501484	0.0196078	0
镇兴村委会	0.063144	0.527619	63.1851	33.4131	1.92337	224.98	5.03487	0.305106	0.553343	13225	17.3992	15.2675	0.0996264	1.19657	4.08966	30.1746	13.4231	0.33873	0.587796	0	0
南营村委会	0.066054	0.612625	60.3526	30.5805	1.7634	306.321	4.94863	0.433692	0.834988	13225	18.5239	12.1471	0.0430108	1.2233	4.26523	27.342	13.7205	0.150538	0.389486	0	0
范荡村委会	0.040785	0.438966	57.6699	27.8979	1.74713	216.484	5.00353	0.273852	0.824762	13225	14.8935	15.5646	0.0371025	1.03395	4.15018	24.6594	3.7339	0.44523	0.680212	0	0.181818
皂角村委会	0.042255	0.451223	54.6538	26.9345	1.66564	332.062	4.57852	0.383893	0.8241	13225	21.4405	15.7868	0.0402685	1.35938	4.29933	24.0383	13.7876	0.226846	0.579866	0	0
王圩村委会	0.024071	0.458961	54.7261	25.6966	1.50708	324.033	6.16135	0.401501	0.872093	13225	21.0937	14.1719	0.0337711	1.32483	4.80863	22.4581	12.9769	0.155722	0.688555	0	0
朱陈村委会	0.066101	0.617061	55.958	33.2112	0.806328	328.818	5.48264	0.421296	0.867841	13225	16.4383	11.7244	0.0451389	1.79967	4.17014	30.315	21.0496	0.300926	0.3125	0	0.222222
施庵居委会	0.035241	0.383188	57.2227	30.7342	2.25859	224.825	6.228	0.776	0.980583	7568	20.7927	0.130484	0	0.654083	4.888	29.471	29.4369	0.048	0.776	0.666667	0
苗戴村委会	0.056446	0.403569	58.1478	31.6592	1.84426	268.555	6.71496	0.470309	0.435407	7568	24.3111	2.7987	0.04038	0.817919	4.63658	30.396	28.8712	0.275534	0.456057	0	0.090909
张郑村委会	0.055556	0.412758	60.3007	33.8122	2.40543	306.371	4.58049	0.507317	0.735149	7568	14.949	3.97298	0.153659	0.812262	4.44634	32.549	34.7692	0.195122	0.526829	1	0
白洼村委会	0.060955	0.43783	60.4308	33.9423	2.39438	294.866	4.44359	0.315385	0.70437	7568	17.5542	3.11813	0	1.01405	4.24359	32.6791	36.1112	0.302564	0.633333	1	0
大埝村委会	0.071477	0.483316	62.8545	36.366	1.30472	279.625	4.17016	0.353884	0.709838	7568	15.5076	1.98017	0	1.61069	4.30949	35.1027	40.7933	0.31566	0.47349	1	0.066667
五房村委会	0.050888	0.447287	60.9771	34.4885	1.50912	403.442	4.64398	0.329843	0.680292	7568	20.7976	0.472731	0	1.13886	4.13351	33.2253	36.6821	0.323298	0.696335	1	0.090909
万民村委会	0.074368	0.457956	61.9038	33.7219	1.84261	441.796	5.1716	0.271605	0.76051	7568	14.9012	3.82364	0.0037037	0.904505	4.58395	32.4587	22.6079	0.248148	0.57284	1	0
老桃园村委会	0.062713	0.431805	60.0941	30.033	1.50324	541.457	5.32642	0.25285	0.874286	7568	20.1729	4.66557	0.0134715	1.02332	4.48083	28.7698	18.1212	0.201036	0.564767	1	0
义兴村委会	0.054983	0.431042	57.3586	30.8701	0.603541	355.132	5.99485	0.609536	0.747283	7568	21.1114	0.700022	0	2.00179	4.80412	29.6069	27.046	0.215206	0.570876	0	0.090909
成集居委会	0.042657	0.362614	25.4264	21.8306	1.25288	402.179	5.25963	0.513552	0.770588	7746	22.1147	0.320382	0.0499287	1.3688	4.32668	21.8569	0.141366	0.109843	0.225392	1	0
杰勋村委会	0.045613	0.400069	24.6847	21.0888	1.24412	460.679	4.28844	0.23507	0.979487	7746	18.2788	0.397622	0.00381194	1.29144	4.59593	21.1151	4.85324	0.148666	0.531131	0.933333	0.076923
油坊村委会	0.044944	0.414047	29.7901	24.997	1.95022	332.927	4.27027	0.275676	0.894022	7746	18.9853	3.44176	0.0027027	1.03613	4.3973	24.2799	10.914	0.2	0.648649	0.111111	0
三潘村委会	0.047391	0.383556	29.7255	26.1297	1.38375	342.162	4.52577	0.17673	0.660121	7746	23.2497	4.69995	0.0530191	1.3501	4.6053	26.156	10.3913	0.126657	0.528719	0	0
旗杆庄村委会	0.043581	0.387558	25.7736	22.1778	1.92698	528.088	4.25328	0.266417	0.981203	7746	21.812	1.69496	0.150094	1.24601	3.86679	22.2041	7.07831	0.121951	0.407129	1	0
朱庄村委会	0.035137	0.369832	26.3384	22.7425	1.07924	321.189	4.22526	0.290365	0.865258	7746	17.8994	0.941817	0.0299479	1.29865	4.58464	22.1162	3.69937	0.220052	0.407552	0.0588235	0
道明村委会	0.039746	0.465737	33.7841	21.126	1.32068	385.091	8.98217	0.229947	0.825312	7746	19.5792	6.66892	0.121212	1.2341	4.31907	20.4089	17.095	0.221034	0.638146	0.111111	0.071429
条河村委会	0.04756	0.493815	30.5532	26.9574	1.84018	523.562	5.28816	0.217105	0.890212	7746	18.0187	5.81528	0	1.13197	4.45395	26.9837	11.6897	0.148684	0.638158	0	0.058824
法华村委会	0.057927	0.529163	29.7353	19.4359	1.32713	410.314	4.27769	0.173167	0.913522	7746	16.7033	4.97875	0.0982839	1.20387	4.52574	18.7187	14.5222	0.224649	0.478939	0	0.071429
余圩居委会	0.056537	0.456058	34.9535	31.3577	1.19731	2.07513	3.58571	0.308929	0.602862	7746	18.9195	7.45783	0.00357143	1.44837	4.7875	31.384	19.4271	0.382143	0.519643	0	0
永锋村委会	0.062128	0.400861	34.734	31.1382	1.49896	667.52	4.70604	0.154856	0.91689	7746	19.9077	7.08107	0	1.13966	4.43438	31.1645	17.8222	0.232283	0.526247	0	0.105263
朱前村委会	0.03825	0.449668	31.6187	28.0229	1.25884	398.865	6.7247	0.0931174	0.822785	7746	20.3226	6.5931	0.101215	1.3676	4.86437	28.0491	14.7992	0.0850202	0.649798	0	0.153846
洋河村委会	0.072626	0.441555	30.9704	27.3746	1.36716	490.726	4.88571	0.215238	0.938224	7746	19.8574	5.94482	0.04	1.23376	4.76762	27.4009	14.4902	0.15619	0.56	0	0
六塘村委会	0.037321	0.46889	37.5154	33.9196	1.42725	643.879	2.06676	0.221591	0.779104	7746	25.7409	9.92797	0.0142045	1.41033	4.4517	33.9459	27.3645	0.0894886	0.43608	0.111111	0.071429
余何村委会	0.06119	0.468492	34.0397	30.4439	1.63808	629.756	4.67747	0.109568	0.693772	7746	20.8611	8.19012	0.112654	1.38592	4.58796	30.4702	22.1636	0.246914	0.544753	0	0.1
裕丰村委会	0.056554	0.472619	37.2888	33.693	1.06988	323.833	5.16593	0.389134	0.933036	7746	16.2989	9.38302	0.00734214	1.29329	4.39207	33.7193	23.0876	0.198238	0.417034	0	0.058824
杨庙村委会	0.075411	0.446696	36.4918	32.896	1.07509	514.523	4.7025	0.276878	0.927492	7746	18.172	9.41614	0.107511	1.29285	4.45214	32.9222	27.0877	0.231222	0.353461	0	0
槐树村委会	0.07161	0.476467	40.7724	37.1765	0.990858	119.843	5.24679	0.221154	0.909699	7746	23.2862	11.5564	0.0352564	1.32458	4.55769	37.2028	35.6224	0.195513	0.49359	0.2	0
红窑居委会	0.044722	0.417563	52.4275	21.507	0.962039	199.731	6.44215	0.511019	0.775172	4023	26.0246	2.60954	0	1.3005	5.18871	20.2437	1.24417	0.158402	0.787879	1	0
刘码村委会	0.049477	0.473011	55.2412	24.3206	0.859875	200.26	3.98856	0.462418	0.738134	4023	24.2497	6.34028	0	1.58658	4.95588	23.0574	8.90149	0.271242	0.573529	1	0.090909
钦北村委会	0.085722	0.680188	58.7341	27.9273	1.30954	330.364	5.01399	0.25641	0.86215	4023	17.7215	9.65143	0	1.34585	4.5711	24.7028	14.6455	0.258741	0.44289	1	0
三村委会	0.034441	0.432758	54.8257	23.9052	0.883423	407.884	3.64775	0.291585	0.854902	4023	26.5011	5.00779	0	1.75684	4.73386	22.642	6.30088	0.350294	0.526419	1	0
浦庵村委会	0.042941	0.432414	55.4112	25.0122	1.08263	227.676	7.836	0.3	0.854	4023	25.3391	5.06431	0	1.29347	4.526	23.7489	9.74719	0.282	0.644	1	0
朱圩村委会	0.07101	0.547144	61.4671	31.068	1.29725	345.701	5.18649	0.328928	0.734904	4023	20.7434	9.44262	0	1.11844	4.58443	29.8048	13.9893	0.293686	0.674009	1	0
金沙村委会	0.040194	0.436822	58.3206	27.9215	1.32353	592.606	4.32606	0.321689	0.823789	4023	19.2456	7.72478	0	1.08649	4.55313	26.6583	15.3781	0.394469	0.646288	1	0.045455
蔡庄村委会	0.063724	0.409834	55.6219	25.2229	1.16048	365.736	4.07621	0.200622	0.553897	4023	24.8859	5.275	0	1.29237	4.69051	23.9596	9.32442	0.192846	0.709176	1	0
潘老庄村委会	0.051332	0.426448	53.6519	23.2529	1.0368	360.332	5.75923	0.214411	0.680581	4023	25.1138	3.30503	0	1.24985	4.72759	21.9896	5.38441	0.221441	0.664323	1	0
大金圩村委会	0.079965	0.44546	52.6919	22.2929	0.93959	300.075	6.52712	0.537288	0.859619	4023	29.4279	0.181681	0	1.41198	4.9661	21.0296	16.0164	0.371186	0.69661	0.384615	0.083333
小金圩村委会	0.110772	0.423676	50.5937	20.2311	0.951995	264.432	4.51718	0.454992	0.639209	4023	30.388	0.116176	0	1.58786	5.06219	18.9678	9.99845	0.10802	0.445172	1	0.090909
黄锅甑村委会	0.031893	0.386894	49.7581	18.8376	0.49448	177.458	3.56077	0.900769	0.920769	4023	28.4617	0.251319	0	2.655	4.94692	17.5744	6.24644	0.162308	0.503846	1	0
颜下庄村委会	0.025417	0.442701	49.7275	22.0786	2.07618	264.603	4.33504	0.403419	0.62069	4023	26.2775	3.18378	0.00683761	0.997718	4.84444	20.8153	12.3274	0.299145	0.757265	0.846154	0.083333
朱集村委会	0.057352	0.437093	47.0539	24.7745	1.42407	301.42	4.11619	0.291718	0.860902	4023	24.923	4.83021	0.0469716	1.19994	4.70457	23.5113	18.7063	0.160692	0.540173	1	0.058824
西徐圩村委会	0.046647	0.391812	51.5518	24.1189	26.375	159.048	4.35714	0.738095	0.880952	4023	20.3667	2.60994	0.428571	0.100413	5.33333	22.8556	19.0254	0	0.166667	1	0
浅集居委会	0.049391	0.40686	44.988	14.0766	0.88747	208.779	6.16722	0.580298	0.841625	4023	32.0963	0.19459	0.0140728	1.80757	4.76325	12.8134	19.7135	0.140728	0.47351	0.208333	0.071429
刘桥村委会	0.043659	0.378405	43.834	12.9226	0.986842	351.949	3.94409	0.503226	0.837054	4023	37.9801	0.090975	0.0537634	1.29636	4.57634	11.6594	21.7398	0.141935	0.511828	0	0
李庄村委会	0.045692	0.366221	47.3788	16.4583	1.149	222.768	4.53846	0.564103	0.863782	4023	33.3238	0.184148	0	1.37028	4.55288	15.1951	12.007	0.214744	0.448718	1	0.083333
朱梨园村委会	0.030196	0.569005	51.1927	20.2813	1.21555	241.143	3.90708	0.433628	0.91704	4023	22.0272	6.18278	0.00442478	1.61714	4.38274	19.0181	14.1722	0.0707965	0.404867	1	0
延寿村委会	0.031466	0.433729	48.5396	17.6282	1.77898	328.629	4.03546	0.243499	0.803483	4023	24.565	3.35342	0	1.14562	4.38534	16.365	19.7728	0.165485	0.560284	1	0
孔王村委会	0.030666	0.469895	47.6394	16.7281	0.998782	292.384	6.81859	0.247166	0.696552	4023	20.1282	2.97253	0	1.18698	4.28345	15.4648	21.7994	0.269841	0.580499	1	0
金成村委会	0.036611	0.456793	45.6664	14.755	1.09043	611.813	2.90397	0.216887	0.959253	4023	23.6886	3.12651	0	1.31489	4.04636	13.4918	25.5678	0.0827815	0.332781	0	0.076923
花庄村委会	0.037888	0.42139	41.6073	10.6959	0.793203	204.302	5.01286	0.639871	0.934084	4023	27.0433	0.425735	0.0192926	1.49901	4.44695	9.43268	17.7395	0.221865	0.163987	0.416667	0.083333
王刘村委会	0.048171	0.458077	40.8826	9.93415	1.24402	345.533	5.27612	0.639925	0.890359	4023	31.2655	0.228361	0.0354478	1.17716	4.6791	8.67092	15.6516	0.130597	0.445896	1	0.083333
新灯塔村委会	0.050942	0.547674	45.8758	14.9367	1.97166	331.364	4.50847	0.887006	0.943503	4023	16.6096	4.9253	0.0112994	0.761268	4.78531	13.6735	23.4253	0.0282486	0.330508	1	0
河湾村委会	0.046056	0.473216	48.3554	17.4349	1.44601	201.787	4.1214	0.620637	0.96347	4023	23.3418	3.46679	0.0652504	1.23808	4.69196	16.1716	18.5901	0.153263	0.531108	1	0
潘码村委会	0.047421	0.483487	51.2573	20.3368	1.20816	244.056	3.38721	0.436671	0.77047	4023	22.2155	6.36875	0	1.44021	4.07961	19.0736	13.7409	0.285887	0.560917	1	0
夏楼村委会	0.036574	0.426662	48.5353	17.6147	1.27794	324.326	2.99732	0.390897	0.949246	4023	19.5941	3.64666	0	1.2902	4.99465	16.3515	17.1427	0.0468541	0.625167	0.0588235	0.066667
陈师居委会	0.051072	0.553584	30.6808	13.7844	0.978535	397.697	4.25465	0.659851	0.80855	4125	14.7014	1.61945	0.0111524	1.92815	4.75836	14.0612	0.841995	0.0743494	0.301115	1	0
跨河村委会	0.058375	0.47124	29.7097	21.3886	2.01773	608.873	3.31273	0.133498	0.490372	4125	10.77	6.93146	0.106304	1.00085	3.90482	18.9133	18.7657	0.425216	0.264524	1	0.117647
团结村委会	0.038216	0.560629	27.6521	23.2302	2.00226	954.615	4.24206	0.0711044	0.972678	4125	12.6759	5.43634	0.0635401	1.18318	4.01967	16.8556	17.4384	0.0695915	0.287443	1	0
合心村委会	0.033234	0.562636	32.6421	19.2499	1.535	851	4.61257	0.578947	0.913136	4125	18.0307	4.18502	0.122807	1.20831	4.60673	17.3173	12.36	0.0263158	0.22076	1	0
高庄村委会	0.050553	0.525184	30.9442	16.3366	1.78574	666.791	2.95695	0.0761589	0.462687	4125	11.0452	1.87942	0.102649	1.27186	4.50497	15.6194	8.74963	0.0629139	0.182119	1	0.083333
红旗村委会	0.034151	0.490695	29.4887	14.0157	1.3627	222.169	4.46608	0.194724	0.935262	4125	24.336	0.427375	0.0502513	1.36539	4.58668	14.1622	3.50072	0.080402	0.562814	1	0
沙河村委会	0.034081	0.46206	34.0008	13.5789	1.91654	393.614	6.95745	0.156915	0.12766	4125	14.9894	3.97595	0.220745	1.01801	4.47074	13.8557	12.4029	0.143617	0.111702	0	0
柿园村委会	0.053764	0.513975	34.4921	11.8063	1.66595	374.057	5.30805	0.243678	0.685057	4125	21.5607	3.08962	0.0229885	1.08139	4.23678	12.0831	9.74387	0.167816	0.535632	0	0
寿延村委会	0.048358	0.586331	35.0165	12.4237	1.80008	451.424	6.5	0.320717	0.936255	4125	12.8535	3.39835	0.0358566	1.01655	4.81275	12.7005	10.5305	0.0856574	0.366534	0.0769231	0
水连村委会	0.042347	0.504361	37.4134	20.3647	1.63289	305.484	5.17871	0.208936	0.770777	4125	17.2949	7.36881	0.208936	0.979145	4.70696	20.6414	13.2074	0.140604	0.646518	0	0
国民村委会	0.027868	0.491934	32.0198	15.1235	1.82345	638.034	4.53148	0.186441	0.560664	4125	17.121	2.95847	0.0677966	1.05038	4.26513	15.4003	2.43729	0.186441	0.532688	0	0.1
蒋庵居委会	0.05679	0.500731	30.5242	13.3935	1.16152	205.898	7.30851	0.562057	0.954628	4125	27.5294	1.93464	0	1.51385	4.54787	7.77407	17.4256	0.0070922	0.118794	1	0
何庄村委会	0.034573	0.547835	28.8621	14.0535	0.874486	364.455	4.40648	0.553616	0.9875	4125	43.5779	0.850195	0	1.76327	4.84788	5.60518	19.7912	0.0149626	0.119701	1	0
尹荡村委会	0.07384	0.554131	26.5957	26.3102	1.24047	657.266	4.0687	0.325191	0.277863	4125	13.8181	3.97731	0.0183206	1.43889	4.51145	16.7926	19.1838	0.0229008	0.00916031	1	0
头堡村委会	0.10353	0.569321	32.4522	17.7738	0.991729	505.799	6.39115	0.522124	0.705882	4125	19.6196	2.69988	0.0884956	1.36909	4.49381	9.32545	22.4318	0.0831858	0.19292	1	0
悦来村委会	0.063756	0.499637	29.1728	19.8422	1.43994	598.943	4.73546	0.515393	0.815077	4125	17.1351	3.73411	0.00114025	1.3003	4.47092	11.3939	24.3227	0.0832383	0.386545	1	0.166667
官荡村委会	0.036366	0.557862	22.0513	18.4645	1.92044	650.743	4.09785	0.422434	0.894358	4125	36.6813	0.902331	0.119332	1.27103	4.34964	13.5826	23.3009	0.0883055	0.389021	1	0.058824
朱楼村委会	0.049267	0.50652	26.0676	22.4808	1.6435	684.133	3.81568	0.206327	0.585573	4125	15.097	4.20082	0.123796	1.16657	4.3989	15.6201	14.6028	0.134801	0.503439	1	0.0625
北荡村委会	0.038435	0.566993	21.4487	17.862	1.61659	641.086	4.38312	0.318182	0.486842	4125	38.316	0.415137	0.00324675	1.28638	4.03247	13.6722	22.2392	0.146104	0.418831	1	0
同心村委会	0.031195	0.500933	26.1219	16.886	2.4589	1114.51	6.11391	0.133136	0.91067	4125	38.8059	1.91656	0.00887574	0.747184	4.68639	8.43763	21.5804	0.12574	0.226331	1	0
同兴居委会	0.035666	0.41634	37.9048	34.309	1.46782	370.745	2.17636	0.552326	0.539961	5014	17.2524	2.354	0.00387597	0.837847	4.93798	34.3353	28.4301	0.242248	0.437984	0.0714286	0
马圩村委会	0.092804	0.610034	37.292	27.8944	1.18665	202.61	3.99252	0.117207	0.0594315	5014	16.9264	4.66451	0	0.919325	4.59601	27.7953	16.4257	0.386534	0.633416	0.2	0
四安庄村委会	0.041269	0.438155	38.0926	33.359	1.24143	219.286	3.56856	0.1513	0.219927	5014	20.246	3.70571	0.00118203	1.10557	4.48463	33.2599	25.5927	0.0591017	0.534279	1	0.038462
罗堆村委会	0.07215	0.513549	35.8274	32.2316	0.8228	203.831	3.2069	0.450501	0.709154	5014	19.539	0.276558	0	1.70893	4.48832	32.2579	27.303	0.166852	0.215795	0.9	0.052632
老堆村委会	0.101967	0.598198	37.2189	33.6231	0.802435	228.2	3.04494	0.321348	0.30839	5014	13.9966	0.372127	0.00449438	1.91293	4.06067	33.6494	21.7926	0.0898876	0.485393	0.888889	0
兴北村委会	0.070682	0.443683	40.8037	37.2079	0.926854	654.24	3.31076	0.394196	0.8	5014	12.8573	4.30692	0.00483676	1.43374	4.72793	37.2342	28.904	0.204353	0.406288	0.25	0.181818
丁口村委会	0.048776	0.503878	43.6553	40.0595	0.859522	219.44	3.63771	0.399261	0.636905	5014	18.63	7.15853	0	1.55167	4.32902	40.0858	31.7037	0.288355	0.63586	0	0.083333
戴码村委会	0.049412	0.515885	42.8535	39.2577	1.10608	211.027	4.08565	0.158458	0.447727	5014	17.9768	6.35675	0.173448	1.23456	4.54176	39.284	35.6815	0.175589	0.443255	1	0.090909
朱后圩村委会	0.025125	0.420618	40.6703	37.0745	2.35561	199.436	3.61716	0.425743	0.551155	5014	10.6895	5.1195	0	0.493994	4.93729	37.1008	32.4792	0.0792079	0.115512	0	0.071429
前进村委会	0.031347	0.382027	36.826	33.2302	1.22771	206.074	2.8906	0.31136	0.740902	5014	14.2569	3.13075	0	1.20401	4.34222	33.2565	24.679	0.246844	0.446003	0	0.058824
陈祝村委会	0.030888	0.392309	37.7103	34.1145	0.960655	482.051	1.73563	0.401022	0.661247	5014	15.4261	2.94343	0	1.37753	4.447	34.1407	26.8909	0.218391	0.318008	0	0
徐集居委会	0.044597	0.436372	48.4073	20.688	1.84788	376.207	5.47211	0.303401	0.468661	5965	18.3736	11.7859	0.00136054	0.881412	4.4898	17.7918	29.0744	0.114286	0.666667	0	0.111111
王湾村委会	0.072858	0.41318	48.605	20.8856	1.7397	357.424	3.97932	0.325188	0.911765	5965	17.2367	12.7623	0	1.07948	4.50752	17.9895	22.1604	0.146617	0.56203	0	0
张罗村委会	0.073558	0.423246	51.3507	23.6314	1.8271	330.536	5.75	0.334034	0.561822	5965	20.5486	13.375	0.0147059	0.987113	4.4958	20.7352	17.5527	0.182773	0.651261	0	0
庵园村委会	0.054664	0.466346	46.5938	18.8745	1.87337	335.636	4.82892	0.315697	0.582437	5965	10.5719	11.7568	0	1.02344	4.29101	15.9783	26.8652	0.199295	0.670194	0	0
上庄村委会	0.064422	0.393987	42.7668	15.0475	1.60049	328.82	3.78062	0.382084	0.747212	5965	14.6318	8.89691	0	1.23754	4.50274	12.1513	31.0115	0.135283	0.488117	0	0
石庄村委会	0.071205	0.450359	45.2909	17.5716	1.08926	336.732	3.63137	0.455764	0.785519	5965	16.0896	11.1053	0.00268097	1.24293	4.43029	14.6754	34.2429	0.0978552	0.508043	0	0
红刘村委会	0.065564	0.433269	43.7876	17.4583	1.13043	378.802	4.60676	0.448733	0.818068	5965	19.2898	11.0487	0.00120627	1.47524	4.38359	13.1721	30.9752	0.11339	0.505428	0	0
林码村委会	0.050252	0.69881	40.2074	15.1335	1.68097	799.459	5.02622	0.307692	0.865248	5965	18.2382	7.7163	0.0804196	1.1481	4.23427	9.59187	24.6685	0.176573	0.477273	0	0
胡新村委会	0.058268	0.779411	43.5364	18.472	1.32503	338.17	4.76671	0.479685	0.88587	5965	17.1797	5.04228	0.00524246	1.41465	4.40891	12.9304	31.325	0.107471	0.542595	1	0
林场村委会	0.066283	0.836217	39.3222	18.2361	1.21317	350.395	6.55122	0.343902	0.728682	5965	18.3567	0.828129	0	1.27456	4.1122	14.0937	30.9855	0.163415	0.504878	0.857143	0.2
许官营村委会	0.044641	0.435384	45.4619	22.7546	1.47049	341.824	5.02075	0.390041	0.949891	5965	15.5807	6.96786	0.161826	1.05677	4.66805	19.359	37.7007	0.147303	0.570539	0	0
双码村委会	0.051528	0.673023	44.2399	23.1538	1.39524	325.164	6.1911	0.583062	0.832962	5965	20.5473	5.74579	0.0879479	1.05141	4.79153	19.0114	36.3201	0.0564604	0.654723	0.111111	0
左程村委会	0.043878	0.661063	47.5145	25.4433	0.982855	407.725	4.98952	0.488024	0.693816	5965	18.253	9.02039	0	1.11354	4.8024	22.286	30.7826	0.164671	0.462575	0.111111	0
季庵村委会	0.084725	0.775477	49.5336	28.4154	1.40662	287.748	5.13757	0.449711	0.851169	5965	18.7237	11.0395	0	1.17087	3.96647	24.3051	26.6316	0.153757	0.532948	0	0.142857
上营村委会	0.03806	0.528849	52.9842	26.4851	1.65876	274.835	5.26627	0.439439	0.768519	5965	19.2697	14.4901	0.002002	1.04322	4.64064	23.589	18.9359	0.206206	0.607608	0	0.111111
黄营居委会	0.055175	0.479609	55.9354	26.1633	1.12208	322.285	5.21411	0.299748	0.722589	5675	20.867	2.78945	0.112091	0.781667	4.84887	22.9249	0.017594	0.298489	0.72796	0.0666667	0
南洋村委会	0.07621	0.442706	60.0581	30.286	1.35993	274.074	3.48158	0.425648	0.842618	5675	19.8554	6.2183	0.0204638	0.746709	4.51432	27.0475	11.7429	0.317872	0.604366	0	0
祝贤村委会	0.045137	0.560272	57.5325	27.7605	1.19934	308.576	5.39169	0.379822	0.940653	5675	19.4928	2.83034	0	0.8116	4.46588	24.522	3.21863	0.261128	0.557863	0	0
王霍村委会	0.106675	0.4718	63.7667	33.9946	1.33408	328.581	4.89229	0.449782	0.837349	5675	20.3611	9.0645	0.14556	1.08338	4.52256	30.7561	14.3121	0.245997	0.666667	0	0
六堡村委会	0.072354	0.765389	64.0578	34.2858	1.25899	330.182	4.9373	0.427653	0.880645	5675	13.8159	10.218	0.135048	0.941563	4.46945	31.0473	19.3295	0.236334	0.530547	0	0
大飞村委会	0.094436	0.648696	62.4409	32.6688	1.07202	618.032	3.6585	0.531046	0.831366	5675	17.4589	7.73872	0.0457516	1.12279	4.94608	29.4304	13.0355	0.140523	0.45915	0.666667	0.2
九堡村委会	0.114266	0.62411	63.1883	33.4163	1.34017	338.901	4.2998	0.352113	0.944559	5675	12.0869	7.30806	0.173038	0.987225	5.10463	30.1778	14.37	0.122736	0.521127	0	0
老李圩村委会	0.078325	0.528586	62.3334	32.5599	1.53463	301.859	4.10821	0.464552	0.791353	5675	14.7901	5.01938	0.151119	1.07912	4.49813	29.3229	19.2155	0.184701	0.595149	0	0
张庄村委会	0.111785	0.640645	64.0835	34.31	1.71762	543.987	5.17829	0.397933	0.865079	5675	15.2864	5.7933	0.211886	0.812484	4.76744	31.073	22.5547	0.108527	0.560724	0	0
曹墩村委会	0.054411	0.526805	57.5698	27.7941	1.58644	391.084	4.39809	0.386943	0.776699	5675	27.2484	0.182311	0.159236	0.822291	4.69745	24.5592	12.9464	0.235669	0.616242	0	0
旗杆村委会	0.059776	0.4722	58.4458	28.667	1.34796	295.536	2.91304	0.488406	0.744745	5675	17.3891	0.88169	0.0289855	0.885888	4.62319	25.4321	16.0048	0.408696	0.436232	0	0.111111
徐跳村委会	0.061559	0.511816	56.9952	27.2164	1.25978	249.261	4.88714	0.286089	0.977011	5675	18.7121	1.94228	0.00524934	1.24895	3.75853	23.9815	17.5755	0.341207	0.543307	0.4	0.125
街西村委会	0.051549	0.507316	53.8786	24.1066	1.30301	287.901	3.87716	0.322457	0.659533	5675	25.6049	1.3742	0.153551	1.02822	4.66219	20.8681	4.09597	0.168906	0.535509	0	0
杨桂村委会	0.059114	0.489802	53.3545	23.5825	0.41647	253.548	4.60157	0.297638	0.894488	5675	30.0126	1.32353	0.11811	0.889723	4.66614	20.344	10.9118	0.228346	0.612598	0	0
张桥村委会	0.068505	0.614267	53.3468	23.5711	0.974314	386.214	4.09751	0.282983	0.914172	5675	27.883	2.19268	0.191205	1.23659	4.3174	20.3362	11.3341	0.206501	0.661568	0.857143	0
北集居委会	0.074497	0.479908	52.6243	22.8523	1.08412	291.292	6.79513	0.488665	0.843831	5675	20.5883	6.43637	0.0713686	1.43342	4.6314	19.6138	20.1731	0.178841	0.61293	0	0.047619
道行村委会	0.103367	0.446085	51.4198	21.6478	0.911592	283.482	4.17058	0.328638	0.903654	5675	23.8479	2.70509	0.0172144	1.56039	4.32551	18.4093	16.5525	0.164319	0.549296	0.272727	0.083333
朱桥村委会	0.094303	0.499005	52.7535	22.9815	0.980443	343.264	3.9646	0.309735	0.984055	5675	29.8634	4.40043	0.0176991	1.33659	4.79867	19.743	20.0163	0.24115	0.685841	0.111111	0.166667
潘闸村委会	0.087742	0.458889	51.7953	22.0232	1.41509	250.936	3.64205	0.327448	0.766839	5675	22.8995	10.4986	0.0529695	1.32031	4.25361	18.7848	16.8713	0.191011	0.574639	0	0.090909
吴刘村委会	0.077663	0.423715	56.3856	26.6135	1.52381	362.511	7.00413	0.396694	0.858744	5675	25.8739	13.2888	0.105372	1.07683	4.33884	23.3751	13.2202	0.146694	0.654959	0	0
守阳村委会	0.059999	0.43319	55.8608	26.0888	1.16334	350.785	4.51541	0.299615	0.886754	5675	18.9101	9.6729	0.0818882	1.17333	4.09923	22.8503	12.8598	0.124277	0.544316	0	0
严港村委会	0.069568	0.437671	57.1554	27.3834	1.33074	357.976	3.15666	0.4047	0.944882	5675	22.4153	8.92384	0	1.24226	4.36554	24.1449	17.6566	0.180157	0.5953	0	0
沈荡村委会	0.121412	0.456056	55.6814	25.9094	0.988456	554.195	4.82968	0.362563	0.923599	5675	23.7952	5.79586	0.0168634	1.03961	4.67454	22.6709	15.3464	0.136594	0.56661	0	0
万圩居委会	0.022392	0.405296	52.6583	27.6303	1.77214	387.703	4.31311	0.424658	0.864271	5877	17.9269	0.193855	0.0430528	1.14579	4.61448	26.3671	29.5362	0.0861057	0.471624	0.25	0
天鹅荡村委会	0.021043	0.405864	54.3402	28.3284	1.53955	444.383	3.94737	0.345865	0.605293	5877	20.8327	3.48794	0.0171858	1.17551	4.73899	27.0651	28.5615	0.111708	0.0762621	1	0.043478
南园村委会	0.030927	0.437758	53.1461	25.1695	1.39136	317.277	3.88356	0.297945	0.797945	5877	26.7683	0.393737	0	1.23635	4.95548	23.9063	24.5614	0.0205479	0.00342466	1	0.058824
墩南村委会	0.035375	0.406975	53.1249	24.9612	1.84768	296.468	4.36629	0.38427	0.838323	5877	29.14	0.155875	0.0786517	0.878053	4.6	23.698	24.0602	0.194382	0.559551	0.125	0.037037
大胡村委会	0.032664	0.432831	49.4273	28.5653	1.13157	193.937	3.43097	0.516206	0.857837	5877	26.4082	0.108964	0	1.71112	4.67347	27.3021	22.8189	0.214886	0.285714	1	0.1
陈沟村委会	0.017294	0.445808	53.05	32.188	1.53715	293.375	5.88929	0.584392	0.608534	5877	12.1864	2.50069	0.00362976	1.11608	4.92377	30.9248	29.8629	0.137931	0.431942	1	0.25
王嘴村委会	0.009149	0.435087	56.991	33.7983	3.04774	458.441	4.89922	0.455426	0.84466	5877	13.275	4.47119	0.00387597	0.701518	4.83527	32.535	37.745	0.106589	0.29845	0.461538	0.153846
灰墩村委会	0.03764	0.415453	52.1441	27.1161	0.666569	478.444	6.20504	0.670588	0.772647	5877	34.604	0.457802	0	2.46745	5.1479	25.8529	29.0041	0.196639	0.465546	0.777778	0
北尹荡村委会	0.028584	0.434932	55.6375	29.191	1.69976	570.971	3.4774	0.285311	0.860465	5877	21.5183	0.351672	0	1.0778	4.66384	27.9277	33.241	0.0847458	0.276836	0.333333	0.071429
麻垛居委会	0.052234	0.4845	40.5069	36.9111	1.08777	572.627	3.24629	0.643917	0.82009	5877	16.4119	8.00006	0.0237389	1.29543	4.91246	36.9374	27.3183	0.124629	0.216617	0	0.1
春华村委会	0.08246	0.511168	43.8016	40.2058	1.02963	344.285	4.12626	0.433286	0.755521	5877	20.4198	11.1882	0.00286944	1.46611	4.44907	40.232	33.7645	0.123386	0.378766	0	0.071429
街南村委会	0.036398	0.38369	36.2135	32.6177	1.69118	434.99	3.83473	0.34012	0.91471	5877	19.0243	7.95768	0.0335329	0.984561	4.64192	32.644	18.9959	0.220359	0.48503	0	0.1
街东村委会	0.037401	0.453717	42.1025	38.5067	1.28027	557.797	6.40495	0.420573	0.716502	5877	14.9525	8.40728	0.00520833	1.52139	4.53646	38.533	28.2776	0.295573	0.472656	0	0
黄庄村委会	0.028217	0.407205	38.4608	34.865	1.63344	300.395	4.01766	0.431782	0.744646	5877	19.4829	4.76555	0.00642055	1.40194	4.99197	34.8913	23.6348	0.173355	0.343499	0	0
王码村委会	0.049965	0.461756	47.3566	43.7608	1.53766	361.55	5.69274	0.255866	0.972053	5877	19.4677	11.6529	0.00111732	1.19672	4.0257	43.7871	41.5912	0.191061	0.427933	0	0
孙湾村委会	0.061002	0.438366	46.7349	43.1391	1.34609	359.159	5.92098	0.514249	0.942895	5877	17.5365	10.2381	0.0297927	1.76104	4.69301	43.1654	41.0704	0.130829	0.358808	0.125	0.0625
埝庄村委会	0.06047	0.453252	47.6664	44.0706	1.00434	364.031	4.18588	0.507059	0.831765	5877	13.1149	13.2413	0.0941176	1.51763	4.80941	44.0969	43.5008	0.183529	0.302353	0	0.25
兴哨村委会	0.053101	0.423942	44.0431	40.4473	1.88704	438.658	4.69626	0.471963	0.77708	5877	19.7566	11.4298	0.029595	1.04542	4.78349	40.4736	34.412	0.23053	0.465732	0	0.083333
文俊居委会	0.069211	0.44922	33.6243	7.9172	1.19589	379.783	4.46215	0.40339	0.636158	11677	21.0389	1.80679	0.020339	1.25335	4.72429	8.19399	16.4029	0.0734463	0.386441	0.947368	0.090909
凌庄居委会	0.062552	0.448548	35.3427	7.80555	2.25885	405.556	5.66261	0.285714	0.932099	11677	33.2014	1.13354	0.243161	0.716472	4.97872	8.08234	12.6293	0.0425532	0.422492	1	0
周庄居委会	0.094664	0.472361	34.9442	9.23718	1.48614	345.596	5.34316	0.248421	0.947368	11677	18.2608	2.47912	0	1.25565	4.41895	9.51397	19.4874	0.0736842	0.433684	1	0
蒋老庄村委会	0.068957	0.517362	31.7211	10.4009	3.54758	319.621	4.72563	0.34296	0.734657	11677	12.5144	3.73509	0	0.64351	4.54513	8.09401	16.6546	0.180505	0.393502	1	0
新华居委会	0.131785	1.70549	72.7394	4.79917	1.31159	174.891	4.30963	0.641055	0.7876	19005	24.1778	1.54067	0	0.846782	3.95642	3.65803	11.6627	0.245413	0.313073	1	0.166667
赵岗居委会	0.078842	0.863877	72.1565	3.79493	2.33981	548.402	5.59343	0.616016	0.788501	19005	14.4481	0.456628	0	0.787306	4.44148	5.03205	9.99614	0.0616016	0.0492813	0	0.285714
雨露居委会	0.103071	0.513432	72.9798	7.03216	3.87009	427.808	5.31915	0.534954	0.786378	19005	7.20651	2.91033	0.0212766	0.580022	4.04863	8.26928	17.1376	0.176292	0.167173	1	0.2
新湾居委会	0.116764	0.74913	69.9192	1.5335	1.3611	310.536	8.14524	0.338095	0.62381	19005	48.2595	0.410599	0.0238095	0.569808	4.60238	2.38025	2.82286	0.188095	0.297619	0.5	0.125
严岗居委会	0.114649	0.556373	69.8261	4.74606	2.23555	245.674	4.06457	0.418848	0.542757	19005	14.6775	2.10806	0	0.975446	4.01571	5.98319	11.5178	0.200698	0.375218	0	0.166667
古桑居委会	0.071405	1.22254	76.685	8.75405	2.06048	274.159	5.45817	0.302789	0.83908	5185	28.5226	0.008499	0.0219124	0.692912	4.20916	5.40962	25.5715	0.149402	0.595618	0	0
关帝村委会	0.047924	0.68217	79.7572	13.0981	3.04407	584.07	9.15842	0.140594	0.191983	5185	18.461	4.25974	0.0039604	0.659266	4.35842	9.72138	30.2246	0.19604	0.479208	0.266667	0
季安村委会	0.048635	1.46713	80.9772	13.0462	0.984351	748.608	3.17342	0.0990991	0.894495	5185	15.1612	0.162739	0.0653153	0.447719	4.46171	9.7018	17.2791	0.256757	0.536036	0	0
白虎村委会	0.035394	0.962826	80.4285	12.4976	3.1506	790.959	4.79404	0.173697	0.272494	5185	21.0416	1.22928	0	0.617866	3.93797	9.15318	26.8492	0.362283	0.434243	0	0.111111
磨涧村委会	0.141249	1.42554	75.6126	7.68162	1.25757	229.619	3.24047	0.657625	0.882008	5185	16.9186	0.52388	0.0703812	0.797125	4.28372	4.41887	22.5416	0.0535191	0.0351906	0.761905	0.105263
石龙村委会	0.039271	2.65057	82.1881	14.2572	1.97385	274.145	3.52448	0.148601	0.753223	5185	9.47222	2.83383	0.0716783	0.549997	4.1451	11.0036	36.19	0.230769	0.575175	0.125	0
龙潭村委会	0.032569	4.36179	88.2682	20.3373	1.77132	286.554	5.10667	0.1	0.75	5185	10.6306	8.91395	0	0.476966	3.87	17.0838	32.0308	0.31	0.568333	0.428571	0.071429
佛窝村委会	0.045648	3.51169	85.6992	17.7682	2.92767	710.318	4.31448	0.0520362	0.408488	5185	13.7089	5.7954	0	0.437529	3.94118	14.4238	27.2595	0.199095	0.309955	0	0
楚东居委会	0.108834	0.613796	57.2211	19.1226	10.7776	162.478	4.65217	0.0217391	0.565217	18683	27.8938	1.66383	1	0.124243	4.15217	0.826748	3.76494	0.695652	0.73913	0.333333	0
腊塘居委会	0.147948	0.547144	57.9779	19.8794	23.6633	491.872	2.58333	0.0416667	0.234043	18683	28.8649	1.82906	0	0.0806001	3.5625	0.297617	3.70163	0.4375	0.833333	0	0.25
马坝居委会	0.081449	0.576867	57.1402	19.0417	3.88974	967.436	6.07273	0.272727	0.890909	18683	55.5178	0.960205	0	0.153779	3.54545	1.71321	0.034475	0.254545	0.581818	1	0
沙坝居委会	0.131122	0.753775	57.7729	19.6744	3.25124	517.355	6.82573	0.0497925	0.235546	18683	17.336	0.094205	0.103734	0.502512	4.09336	1.94472	6.11561	0.701245	0.875519	0	0.052632
东阳居委会	0.097261	1.04643	63.4249	25.3264	1.6875	409.304	6.10044	0.268833	0.81037	18683	15.6989	4.76572	0	1.14875	3.32349	7.59672	20.2036	0.127031	0.44904	0	0
高桥居委会	0.093441	0.559666	58.6568	13.9813	0.929213	756.605	5.37245	0.0255102	0.892308	18683	24.4326	1.93929	0.0102041	0.285836	4.34184	8.60571	24.6434	0.433673	0.770408	0	0.0625
顺河居委会	0.24	0.688304	51.3249	24.4974	1.55914	719.292	6.31975	0.122293	0.896366	18683	19.3068	1.85353	0	0.829915	4.0242	13.9445	23.1293	0.454777	0.843312	0.333333	0.1
马庄居委会	0.108808	0.585031	55.8609	26.5435	5.77024	772.772	6.17711	0.0626703	0.782967	18683	14.4589	4.85882	0	0.313371	3.73569	10.6644	21.2105	0.468665	0.702997	0	0.066667
双马村委会	0.141604	0.601009	58.2971	20.2051	2.94304	751.202	6.05521	0.112474	0.546218	18683	23.3179	0.740746	0	0.436674	3.8773	4.09368	6.95798	0.476483	0.832311	0.470588	0
蔡庄村委会	0.107164	0.661889	55.9034	17.6893	7.73823	701.082	5.228	0.144	0.450644	18683	26.9786	1.40529	0.016	0.240709	4.232	3.08995	9.13694	0.02	0.904	1	0.076923
石桥村委会	0.131276	0.610825	59.5951	21.4966	4.41738	264.507	5.67092	0.0841837	0.691293	18683	14.3605	2.85082	0	0.403027	4.3801	1.74212	7.8963	0.336735	0.841837	1	0.090909
卧龙村委会	0.108262	0.628164	61.3976	24.8822	5.82271	774.096	5.90602	0.13494	0.85049	18683	11.8362	4.54362	0.0240964	0.449937	3.39036	5.12771	16.3603	0.0795181	0.853012	0.285714	0
黄杨村委会	0.09086	0.595918	64.4528	28.2566	5.69431	2191.29	8.27564	0.00961538	0.825806	18683	7.00297	6.23084	0	0.290685	4.40705	8.50215	22.7083	0.11859	0.923077	0	0
同兴村委会	0.128011	0.549159	61.8992	23.8008	6.36582	730.656	6.6621	0.0228311	0.561321	18683	9.24104	4.00289	0.0365297	0.366498	3.71233	4.04627	13.6567	0.273973	0.954338	0	0
大众村委会	0.159914	0.61749	56.9716	18.8797	4.54866	793.032	7.88122	0.110497	0.745614	18683	25.2479	0.443371	0	0.376609	4.22928	2.76822	4.30702	0.571823	0.889503	0.153846	0.071429
南阳村委会	0.140037	0.635	66.8144	28.716	3.67415	765.744	4.95708	0.0193133	0.989154	18683	11.9615	6.46051	0.00858369	0.56252	4.24464	10.9863	22.5885	0.0128755	0.854077	0	0
云山村委会	0.118138	0.951714	64.9284	21.341	3.69972	726.864	4.5061	0.0752033	0.993827	18683	13.3805	7.17026	0	0.508627	3.62805	12.4058	29.517	0.191057	0.75813	0.1875	0
梁桥村委会	0.133556	0.591144	68.9664	25.0333	5.03937	1499.5	8.05263	0.0482456	0.995614	18683	11.5924	7.72212	0	0.422249	3.89912	13.5095	31.7244	0.0219298	0.95614	1	0
兴隆村委会	0.157149	0.56101	63.6204	19.6873	2.99957	775.991	5.33392	0.0506993	0.213144	18683	15.2401	5.59044	0.103147	0.682707	4.06119	14.6979	38.8462	0.0646853	0.767483	0	0
山北村委会	0.113394	0.593319	59.749	18.9654	4.0415	2324.07	6.42229	0.0791789	0.950147	18683	11.523	3.29375	0.00293255	0.470146	4.31085	10.8264	29.7114	0.102639	0.906158	0	0
欧湖村委会	0.093079	0.624512	56.9645	14.6185	6.03665	781.495	3.31788	0.0298013	0.750831	18683	23.6632	0.888684	0	0.25304	3.49669	6.91332	20.6759	0.625828	0.824503	0.2	0
塘坝村委会	0.157898	0.6361	58.5519	12.8302	5.62439	3127.14	4.46617	0.037594	0.142857	18683	22.7429	0.788213	0.18797	0.307717	4.70677	8.50071	25.6354	0.0075188	0.225564	1	0
白鹤村委会	0.136668	0.661193	64.1824	18.4737	6.1932	1575.95	5.24176	0	0.532967	18683	7.2522	5.46619	0	0.274124	4.00549	14.1486	35.0519	0.269231	0.67033	0.4	0
永兴村委会	0.137662	0.645427	65.9303	17.5588	4.85709	1258.12	7.37996	0.0271399	0.781513	18683	8.08073	6.34018	0.0208768	0.302127	4.13779	15.8966	31.7377	0.549061	0.860125	0.866667	0
旧街村委会	0.108561	0.633857	60.6745	11.4927	3.39893	914.514	4.44275	0.0343511	0.563707	18683	20.433	1.18622	0	0.18477	4.26718	10.6408	19.6053	0.469466	0.839695	0	0
黑泥村委会	0.050967	0.519034	60.851	13.8174	5.74159	645.189	5.78322	0.020979	0.958042	18683	10.5722	3.08738	0.615385	0.392983	3.95105	10.7999	22.0538	0.335664	0.804196	1	0
万斛村委会	0.059785	0.558237	63.8856	16.8519	5.15442	712.683	4.32663	0.0351759	0.652393	18683	10.0117	5.30257	0	0.429844	4.19849	13.8344	28.123	0.379397	0.939698	1	0
龙墩口村委会	0.831218	0.535287	49.3177	22.4969	2.54537	730.313	5.634	0.332	0.829218	18683	11.9554	0.103395	0	0.432307	3.85	12.2447	18.9496	0.396	0.732	1	0
衡西村委会	0.463825	0.541009	55.1997	23.0807	3.64076	805.798	6.18331	0.0417288	0.986446	18683	10.9471	3.08275	0.0864382	0.413521	4.17139	12.5278	34.8695	0.223547	0.90313	1	0
高坝村委会	0.117296	0.513586	53.4655	21.3641	4.56152	754.02	5.26994	0.0429448	0.912065	18683	21.3039	1.35714	0.0654397	0.372272	3.94888	10.8112	32.8265	0.378323	0.93047	0.125	0
丁塘村委会	0.262638	0.719984	57.376	25.5544	3.38509	788.076	5.47863	0.0448718	0.951111	18683	13.7236	5.54742	0	0.403831	3.9765	15.0014	34.9391	0.641026	0.918803	0	0
九里村委会	0.079158	0.519767	58.2744	26.1729	6.96193	835.272	4.64145	0.0296053	0.15894	18683	12.6891	6.166	0	0.337313	4.14803	15.62	36.6229	0.256579	0.930921	0	0
朱楼村委会	0.331647	0.714372	60.1344	31.0134	4.03727	928.832	5.2998	0.0493097	0.787383	18683	12.3139	9.04065	0	0.392939	3.67653	16.6013	28.7168	0.52071	0.962525	0.833333	0
周集村委会	0.204571	0.760105	57.2295	29.4371	4.14844	648.164	5.5614	0.0601504	0.686684	18683	12.3831	6.22741	0	0.542588	3.8797	13.558	20.013	0.360902	0.894737	0.933333	0
堆头村委会	0.20322	0.732659	55.3976	27.0069	2.70178	535.831	4.33937	0.161388	0.618462	18683	17.3166	4.39548	0	0.687517	3.94872	11.1278	20.0521	0.467572	0.677225	0	0
桥北村委会	0.125454	0.571852	58.0716	27.8604	5.55059	781.387	6.80651	0.0670498	0.817635	18683	7.9396	6.20661	0	0.362713	3.68391	8.45369	24.6753	0.544061	0.923372	0	0
三官村委会	0.121986	0.568038	62.8769	22.2447	3.80643	751.116	5.1	0.0515789	0.948882	18683	11.4755	7.99894	0	0.529291	3.94842	16.7866	31.5496	0.249474	0.88	0.875	0
圣山居委会	0.175728	1.16124	79.7382	11.3765	0.390355	528.537	5.85185	0.314815	0.555556	19200	73.5978	0.672977	0.0185185	1.46403	3.64815	12.6137	1.18229	0.37037	0.481481	1	0
古河居委会	0.126847	1.53381	79.4082	11.0466	2.9438	698.459	7.15823	0.379747	0.496815	19200	20.2533	0.141017	0	0.24343	4.39241	12.2837	0.495836	0.208861	0.708861	0.6	0
新桥居委会	0.241897	1.01866	81.1627	12.8011	2.01117	959.768	5.63457	0.269136	0.5425	19200	10.0339	0.124433	0	0.391138	4.41975	14.0382	5.7136	0.562963	0.619753	0.5	0
陈庄村委会	0.062355	1.29061	82.4318	14.0702	1.63456	1319.47	3.06795	0.264103	0.940136	19200	18.3758	0.062239	0	0.876504	4.39231	15.3073	9.6454	0.266667	0.671795	0	0
李庄村委会	0.047651	0.510396	81.458	13.0963	2.11053	1414.35	6.59625	0.214651	0.264706	19200	14.7078	2.3484	0	0.619067	4.11414	14.3335	5.3836	0.44293	0.618399	0.111111	0
侍涧村委会	0.062265	2.55096	85.4722	17.1106	1.04559	1161.45	6.67043	0.0790068	0.788636	19200	8.76653	3.14058	0.00225734	0.626134	4.56433	18.3478	13.1386	0.340858	0.760722	1	0
渔沟村委会	0.128514	0.517167	84.1499	15.7883	1.98726	1151.13	3.98285	0.25729	0.624088	19200	20.6098	4.31693	0.00857633	1.15959	4.17496	17.0254	9.80081	0.265866	0.576329	0	0
许嘴村委会	0.067998	0.572369	84.8926	19.7014	3.19266	1346.02	4.40256	0.142173	0.949013	19200	17.6216	6.23575	0	0.646536	4.22045	20.9385	17.6271	0.269968	0.773163	0.222222	0
都管村委会	0.073019	0.538803	88.0584	21.2704	2.91487	1434.83	3.40955	0.110553	0.780822	19200	8.40295	7.26242	0	0.639592	4.78141	22.5075	22.7816	0.123116	0.673367	0	0
洪湖村委会	0.017392	0.491431	90.4263	23.6383	3.25673	917.369	4.05512	0.296588	0.834688	19200	3.50915	9.63035	0.102362	0.467068	4.68241	24.8754	27.5175	0.194226	0.637795	1	0
霍山村委会	0.7917	1.69277	86.3401	17.9784	4.56686	668.018	4.72959	0.765306	0.989744	19200	10.9753	0.105025	0.0102041	0.321178	4.76531	19.2156	8.84087	0.0357143	0.334184	0.7	0
杨岗村委会	0.064128	0.639984	89.6113	21.2497	3.35849	1104.73	3.90175	0.159649	0.558182	19200	9.97361	4.21309	0	0.686206	4.51579	22.4868	19.2821	0.203509	0.770175	0	0
王桥村委会	0.029865	0.65739	91.598	23.2363	2.72796	1326.84	4.42	0.197143	0.908309	19200	9.11375	6.12389	0.1	0.563472	4.53714	24.4735	23.1038	0.26	0.665714	0	0
金圩村委会	0.021686	0.470389	93.8403	25.4787	3.09521	1346.42	2.78992	0.0952381	0.852941	19200	8.39059	8.36623	0.0560224	0.749885	4.73669	26.7158	27.5885	0.0672269	0.728291	1	0
戚洼村委会	0.022704	0.601551	97.7035	29.3419	2.2567	1672.64	3.82055	0.0741222	0.975728	19200	9.3925	12.2295	0	0.881422	4.60988	30.579	34.9135	0.0286086	0.73342	0	0
甘泉村委会	0.028395	1.6751	78.0997	9.73812	1.56701	1600.45	6.07239	0.341751	0.509306	19200	15.6502	2.98753	0.03367	0.829357	4.08249	10.9752	16.2261	0.0505051	0.222222	0.888889	0
三墩村委会	0.065824	0.675032	75.9099	7.54829	2.5462	1139.63	5.45259	0.318426	0.667897	19200	16.0317	0.160488	0	0.806509	3.93023	8.78542	10.2858	0.187835	0.474061	0.166667	0.142857
星星居委会	0.034489	2.274	84.5554	16.6245	4.22057	135.495	3.27941	0.0637255	0.490196	11358	21.1541	0.034277	0	0.187297	3.62255	13.2801	2.96624	0.485294	0.553922	0.625	0
高庙居委会	0.056503	2.35911	85.3468	17.4159	2.1879	168.628	3.53046	0.626904	0.635204	11358	15.398	0.120516	0	0.331678	4.36294	14.0715	3.64897	0.507614	0.652284	0.142857	0.047619
林山村委会	0.067414	1.64947	89.0588	23.1875	3.31361	728.856	5.40223	0.174881	0.86964	11358	17.5151	2.55375	0	0.400119	4.03021	19.8431	20.2751	0.216216	0.378378	1	0
东园村委会	0.092148	0.593498	88.5365	21.3157	2.75053	794.271	4.6727	0.131579	0.234007	11358	15.4392	3.49726	0	0.608238	3.89638	17.9713	9.37522	0.412829	0.503289	1	0
四桥村委会	0.107538	0.872378	88.2959	20.3649	1.63747	458.424	3.48687	0.285464	0.743636	11358	20.4397	0.084378	0.0105079	0.684159	4.03853	17.0205	13.9587	0.34676	0.420315	0.8125	0
六桥村委会	0.046896	0.639273	84.5648	16.6338	3.5617	401.885	4.21311	0.104508	0.654321	11358	20.0815	1.37269	0	0.606493	4.15164	13.2894	6.59296	0.342213	0.651639	0	0
藕塘村委会	0.058689	0.750851	87.2878	19.3569	3.43107	679.547	3.59137	0.0203046	0.885417	11358	9.45364	4.92018	0.0152284	0.503672	4.06853	16.0125	16.0418	0.0862944	0.583756	0.846154	0
方港村委会	0.023492	3.18015	84.91	16.979	2.86476	511.466	4.155	0.0425	0.329897	11358	12.7345	1.99301	0.025	0.343447	3.7525	13.6346	13.5061	0.295	0.5075	1	0
桂五村委会	0.019761	3.21078	92.4609	24.53	2.14674	544.103	6.53704	0.0699588	0.624738	11358	10.0916	7.80323	0.0411523	0.459326	3.78601	21.1855	19.4812	0.368313	0.524691	0.9	0
水冲港村委会	0.043061	4.00574	97.046	29.1151	1.55537	180.487	4.53261	0.171739	0.313043	11358	11.9238	12.3884	0	0.436443	3.8087	25.7707	27.9462	0.147826	0.319565	0	0
高平村委会	0.019573	5.23906	102.133	34.2021	1.70122	326.318	7.46132	0.131805	0.293939	11358	8.1128	17.4753	0.00286533	0.384838	4.47851	30.8576	34.5857	0.114613	0.487106	0	0
山洪村委会	0.005841	4.52379	97.0282	29.0972	3.06866	305.263	3.95017	0.0963455	0.296296	11358	9.46765	11.6215	0.00664452	0.279397	4.11296	25.7528	26.4102	0.245847	0.352159	0	0
合星村委会	0.060138	2.04279	90.4879	22.557	2.26481	485.655	3.99857	0.198856	0.771261	11358	11.0575	5.02057	0.00286123	0.641352	4.10587	19.2126	13.2082	0.39485	0.575107	0.473684	0
河桥居委会	0.029466	2.0224	92.256	24.3251	1.0434	170.049	7.13459	0.640063	0.724843	24877	18.3035	0.045258	0.0500782	1.08113	4.27856	21.0716	2.51165	0.134585	0.672926	1	0
石港居委会	0.005037	4.3404	100.749	32.8182	1.97261	254.385	4.77872	0.428369	0.66858	24877	8.59551	0.006799	0.0425532	0.490786	4.50496	29.5647	24.6936	0.27234	0.22695	0	0.2
克贵居委会	0.052619	3.43494	108.132	40.2006	1.20066	233.131	7.22474	0.545361	0.782292	24877	9.33242	12.714	0.0731959	0.678836	4.34639	36.9471	34.5871	0.225773	0.581443	1	0.2
黄龙村委会	0.238058	2.75266	83.0269	15.096	1.80047	253.929	5.59227	0.16309	0.624638	24877	7.57407	0.011561	0.0643777	0.413697	4.1216	11.8425	29.973	0.274678	0.522175	0.888889	0.111111
龙泉村委会	0.151414	3.63855	88.4133	20.4824	1.78119	247.565	7.01462	0.193476	0.654628	24877	8.10378	0.052286	0.112486	0.359734	4.10911	17.2288	14.049	0.223847	0.521935	1	0.071429
大莲湖村委会	0.300115	0.481447	95.7873	27.8564	2.8731	292.292	5.46121	0.0581897	0.61215	24877	8.33338	3.72312	0.172414	0.264175	4.1444	24.6029	10.1912	0.443966	0.6875	1	0
三元村委会	0.024157	3.03349	94.3037	26.3728	2.32546	275.722	4.42154	0.209231	0.529042	24877	17.2493	0.068095	0.146154	0.350887	4.16308	23.1192	5.32301	0.283077	0.496923	0.0909091	0
蒋郢村委会	0.00484	5.33176	94.3824	26.4515	1.63647	298.744	7.30288	0.199519	0.599034	24877	9.62869	1.61452	0.0817308	0.319008	4.11298	23.198	2.4794	0.379808	0.610577	1	0
大港村委会	0.005553	5.72159	99.1692	31.2382	0.205047	351.976	3.00341	0.0238908	0.79021	24877	8.10284	8.77268	0.0443686	0.200458	4.32765	27.9847	19.4367	0.331058	0.617747	0.125	0
洪山村委会	0.161769	0.711908	104.696	36.7653	2.57584	252.003	5.04331	0.169427	0.610104	24877	11.2911	8.87505	0.0127389	0.34121	4.49299	33.5118	27.378	0.490446	0.741401	1	0
幸福村委会	0.066111	0.85842	101.074	33.1432	2.61761	295.718	5.31737	0.308383	0.513261	24877	9.51103	4.73825	0	0.74058	4.2006	29.8897	20.1481	0.278443	0.407186	1	0.2
茅湖村委会	0.059644	1.2409	105.016	37.0846	3.07189	259.861	4.55035	0.229787	0.823617	24877	12.1567	8.65229	0.0652482	0.606324	4.20284	33.8311	28.0311	0.12766	0.49078	0.727273	0.090909
临湖村委会	0.1201	2.43407	106.131	38.1999	2.62924	227.587	4.07056	0.203528	0.713483	24877	9.42472	7.78469	0	0.550811	4.16825	34.9464	29.1616	0.282225	0.411126	0.2	0.090909
淮峰村委会	0.057038	2.50617	105.828	37.8974	3.14524	454.705	3.76566	0.0989899	0.903689	24877	8.47891	5.161	0	0.354844	4.36768	34.6439	34.0538	0.325253	0.527273	1	0
演发村委会	0.037913	5.18788	106.893	38.9618	2.87852	238.684	4.3086	0.0730271	0.753247	24877	7.10113	12.6571	0.0294464	0.292043	3.95053	35.7083	29.428	0.276796	0.491166	0.625	0
霖治村委会	0.030225	4.62373	107.39	39.4594	1.67712	223.395	4.33426	0.193519	0.67963	24877	8.88716	13.1547	0.0824074	0.40675	3.96296	36.2058	31.4169	0.227778	0.987963	0	0.090909
明山村委会	0.066197	3.76012	113.773	45.8425	1.87518	213.912	4.33977	0.217503	0.720361	24877	12.8768	18.3558	0.126126	0.536153	4.0888	42.589	46.6764	0.48906	0.51094	0.75	0.111111
象山村委会	0.032576	2.72097	111.646	43.7155	1.81099	355.098	6.49933	0.206943	0.549192	24877	12.1936	17.1607	0	0.665359	3.97864	40.3711	45.3978	0.249666	0.397864	0	0
朱刘村委会	0.026037	5.91071	109.026	41.0956	1.72925	232.757	4.94459	0.201847	0.73297	24877	9.49295	20.5305	0.126649	0.351457	4.05409	37.7511	53.3408	0.265172	0.441953	0	0
鲍集居委会	0.038771	0.791347	88.6018	23.2855	0.872093	203.692	3.85935	0.488851	0.604853	26492	26.6539	0.576665	0	1.17286	4.72041	21.448	1.70071	0.241852	0.758148	1	0
肖嘴居委会	0.110701	0.668942	97.4951	32.1789	1.98191	340.886	4.50246	0.6133	0.726098	26492	15.0251	7.3417	0	0.738232	4.49261	30.3413	18.317	0.137931	0.251232	0	0.181818
铁佛居委会	0.0256	0.42008	98.3519	30.4116	3.0645	427.145	4.36582	0.477401	0.772512	26492	12.8083	8.28201	0	0.464756	4.82345	28.5741	34.7748	0.165254	0.300847	0	0.25
邓圩居委会	0.009314	0.543365	97.168	29.2278	2.13087	641.366	6.5749	0.439271	0.585812	26492	14.4778	7.22185	0.0566802	0.764695	4.82591	27.3902	32.6665	0.251012	0.433198	0	0
唐刘村委会	0.117538	0.524785	102.325	37.0088	1.68953	566.963	3.14925	0.268657	0.699346	26492	12.4851	9.75667	0	0.83925	4.59701	35.1713	28.0241	0.242537	0.531716	1	0
观淮村委会	0.524557	0.525191	102.824	37.5079	1.22062	438.907	4.02003	0.370618	0.428571	26492	9.06433	10.0062	0.118531	0.787733	4.7596	35.6704	28.6975	0.148581	0.525876	1	0.125
引河村委会	0.207505	0.591735	99.8268	34.5105	0.988158	671.018	3.83481	0.12611	0.854582	26492	7.90475	8.50752	0	0.872226	4.34991	32.673	23.1036	0.374778	0.600355	1	0
新迁村委会	0.123794	0.579845	98.436	33.1198	2.17154	415.971	5.19908	0.21968	0.755501	26492	17.379	5.60699	0.100686	1.16926	4.06865	31.2822	21.8605	0.372998	0.633867	1	0
岗洼村委会	0.044703	0.887123	95.1917	29.8754	1.88518	462.892	3.93944	0.0883797	0.366612	26492	20.8611	6.18997	0.0981997	0.816304	4.60393	28.0379	13.7872	0.685761	0.0883797	1	0.142857
何岗村委会	0.029708	0.690845	93.572	28.2557	1.84708	651.135	3.53816	0.230263	0.428571	26492	14.0535	5.24057	0	0.897533	4.59474	26.4182	10.609	0.368421	0.347368	0.125	0.090909
沈集村委会	0.071835	0.594219	94.8203	29.5041	1.8722	251.275	5.356	0.354759	0.643678	26492	15.8863	6.00429	0	0.948585	4.41038	27.6665	13.0681	0.440049	0.546354	1	0.111111
梁集村委会	0.079374	0.666139	92.302	26.9858	1.89693	705.624	5.58961	0.168831	0.678851	26492	18.255	4.29852	0	0.702686	4.73766	25.1483	8.05398	0.477922	0.6	0	0.090909
观音村委会	0.056198	1.013	85.573	20.2567	1.80236	173.91	3.60759	0.331646	0.598465	26492	19.1691	0.048126	0	0.656146	4.9443	18.4192	10.2653	0.232911	0.367089	1	0.2
邵墩村委会	0.027104	0.758168	88.0777	22.7614	2.16491	309.864	6.94528	0.249057	0.594175	26492	15.4639	2.26358	0.1	0.843347	4.64528	20.9239	13.1997	0.318868	0.590566	0.2	0
朱巷村委会	0.069695	0.784375	86.6555	21.3393	1.8782	638.106	4.71038	0.29918	0.648494	26492	14.6977	0.048354	0.0136612	0.807097	4.54235	19.5017	6.24957	0.27459	0.512295	0.727273	0.111111
洪星村委会	0.023686	0.833627	90.7925	25.4762	2.02609	732.876	2.71785	0.113244	0.875576	26492	17.2649	2.78854	0.142035	0.710582	4.63532	23.6387	6.09179	0.285988	0.451056	0.5	0
谢庄村委会	0.017424	0.935409	94.2268	28.9106	2.46778	601.939	8.92408	0.110629	0.638158	26492	14.1053	4.65696	0.0433839	0.596492	4.54447	27.0731	11.5881	0.40564	0.563991	1	0
徐家岗村委会	0.029799	0.927453	90.4893	25.1731	2.77888	679.31	4.20682	0.154545	0.933333	26492	18.1344	0.048757	0	0.713308	4.56364	23.3355	10.3642	0.184091	0.552273	1	0
大嘴村委会	0.027537	1.30168	95.4894	30.1732	2.34775	470.655	6.74279	0.146341	0.777273	26492	13.9702	3.46178	0.0554324	0.843104	4.92239	28.3356	17.372	0.201774	0.674058	1	0
铁营村委会	0.088868	1.24569	93.1018	27.7855	1.82024	322.11	3.27204	0.328267	0.723705	26492	17.7635	0.034299	0.101824	1.08153	4.29483	25.948	20.8672	0.0851064	0.155015	0.545455	0.1
新圩村委会	0.042719	0.431022	98.38	30.4398	2.22951	362.679	4.90232	0.413907	0.851351	26492	19.3002	8.29608	0.124172	0.599874	5.04967	28.6022	35.4758	0.619205	0.716887	0	0.1
花园嘴村委会	0.384084	0.907003	110.911	42.9711	1.65579	267.268	5.24855	0.0462428	0.512195	26492	9.21663	14.5618	0	0.445944	3.89595	41.1336	59.328	0.589595	0.768786	1	0
杨滩村委会	0.041034	0.475197	102.329	34.3886	2.12135	554.755	4.12828	0.134467	0.830325	26492	9.79644	12.9051	0	0.674551	4.71252	32.5511	50.4985	0.213292	0.799073	1	0
召四村委会	0.06226	0.479825	104.415	36.4744	3.24219	295.921	7.11024	0.275591	0.908722	26492	13.0635	11.3134	0	0.36786	5.03937	34.6369	49.9319	0.0570866	0.651575	1	0
李圩村委会	0.097543	0.499524	106.827	38.8867	3.09524	841.761	5.76407	0.147186	0.916473	26492	12.5191	12.5195	0	0.523229	4.54545	37.0492	53.4016	0.164502	0.502165	1	0
召五村委会	0.189213	0.711996	108.274	40.3333	2.63425	201.807	8.63011	0.288172	0.646778	26492	13.7138	13.2429	0	0.400442	4.70968	38.4958	54.3135	0.341935	0.666667	1	0
召六村委会	0.163474	0.420269	107.712	39.7713	2.19954	973.023	6.9876	0.0821705	0.83871	26492	10.4844	12.9618	0	0.485223	4.70853	37.9338	53.1324	0.2	0.936434	1	0
河洪村委会	0.239527	0.479674	105.338	37.3981	2.59251	520.971	4.96855	0.132075	0.819599	26492	8.80436	11.7753	0.0712788	0.32189	4.75891	35.5606	48.5739	0.465409	0.811321	1	0
赵圩村委会	0.054773	0.557887	98.3003	32.7038	2.41639	888.008	5.51489	0.0770578	0.765193	26492	10.9734	7.74428	0.0577933	0.68131	4.41506	30.8663	34.19	0.472855	0.85289	0	0
仙墩村委会	0.353582	0.572287	95.6736	30.3573	2.05926	788.468	6.54648	0.201005	0.420908	26492	10.9446	6.43093	0.103015	0.519448	4.40955	28.5198	18.1933	0.253769	0.496231	0	0
西巷村委会	0.036678	0.682961	91.1049	25.7886	2.28746	710.859	4.85325	0.295008	0.341906	26492	16.0588	4.14658	0.00453858	0.723876	4.91679	23.9511	17.3731	0.0166415	0.0544629	0	0.1
邹黄村委会	0.024704	0.78752	93.6612	28.345	1.86372	496.779	3.63739	0.274775	0.542857	26492	19.4503	5.42475	0	0.812822	4.69369	26.5074	23.7347	0.439189	0.222973	0.166667	0.142857
新街居委会	0.138195	0.669034	62.5712	24.4792	4.18628	1301.06	3.30754	0.200397	0.488	6524	25.0644	1.17657	0.198413	0.391227	4.16468	8.30115	2.17758	0.291667	0.652778	0.913043	0.086957
岗村居委会	0.118685	0.713675	67.0473	23.7374	5.38116	894.422	3.00937	0.154567	0.158019	6524	16.3376	2.78276	0.234192	0.285961	4.00703	17.0135	19.9338	0.0725995	0.252927	0.714286	0.052632
泥沛居委会	0.125058	0.631092	66.0341	27.9421	2.67981	946.935	6.22658	0.183544	0.884615	6524	22.3668	0.159125	0.0278481	0.584535	3.98101	11.7641	18.6552	0.172152	0.61519	0.047619	0.095238
旧铺居委会	0.129916	0.926519	85.8672	34.0856	5.18715	994.726	7.34169	0.175399	0.678082	6524	20.0413	2.34372	0.0751708	0.292066	4.1139	30.769	30.115	0.277904	0.321185	0	0.055556
瓦屋村委会	0.189429	0.65711	64.846	26.754	4.76976	1255.93	5.639	0.137066	0.568588	6524	11.5156	3.29267	0.15444	0.488042	3.84942	10.5759	5.9222	0.198842	0.814672	0	0
杨庄村委会	0.186249	0.734164	60.4324	22.3405	3.65297	957.199	4.27874	0.373563	0.633431	6524	22.2146	1.72191	0	0.413292	3.77586	6.16242	11.9912	0.224138	0.479885	0.909091	0
绿化村委会	0.187763	0.649422	65.8198	27.7279	3.76823	1210.36	5.76216	0.167568	0.51087	6524	12.5196	4.42523	0.0378378	0.186039	4.15135	11.5498	8.63158	0.297297	0.794595	0.142857	0
张庵村委会	0.174475	0.727286	66.9049	23.5951	5.56703	1161.72	5.30294	0.05	0.487879	6524	15.3786	5.07586	0	0.371514	4.00588	13.9697	19.5472	0.394118	0.882353	0.4375	0
耿公村委会	0.133638	0.738073	62.5766	19.2668	6.86125	1464.02	4.96359	0.0560224	0.876437	6524	10.4036	4.66563	0	0.331573	3.79832	12.5429	27.433	0.12605	0.753501	0	0
五星村委会	0.137103	0.645262	68.0441	24.7342	5.74857	1430.39	9.08	0.0933333	0.979933	6524	9.84132	4.31319	0.266667	0.305064	4.38	18.0104	28.8379	0.716667	0.606667	0	0
倜傥村委会	0.189422	0.850136	76.0545	28.4656	4.40582	915.271	4.32832	0.0802005	0.384422	6524	10.3727	1.74699	0	0.413012	4.08772	25.1452	34.9427	0.255639	0.598997	1	0
芦沟村委会	0.172979	0.662714	72.7296	29.3523	4.31625	816.601	6.30946	0.150895	0.880466	6524	14.8548	0.084531	0.204604	0.440369	4.35294	21.8203	31.2734	0.028133	0.314578	1	0.071429
枣园村委会	0.176557	0.622918	72.6755	29.3657	4.3554	695.493	3.43885	0.0827338	0.697842	6524	16.0776	1.19181	0.0359712	0.37054	4.1295	20.6243	30.3269	0.176259	0.568345	0.0833333	0
何圩村委会	0.183354	0.597411	72.489	29.1791	3.68979	1001.26	5.82237	0.230263	0.460526	6524	18.9118	2.26725	0	0.520746	3.94079	18.4735	29.8351	0.246711	0.559211	0	0
五里村委会	0.152847	0.64237	68.9835	30.8916	3.9024	1273.53	6.70485	0.281938	0.606195	6524	22.0906	3.1086	0.0969163	0.404445	4.2467	14.7135	23.6153	0.202643	0.480176	1	0
常庄村委会	0.155083	0.705369	67.9438	29.8519	6.00768	1362.31	5.59216	0.113725	0.314741	6524	16.0749	3.41044	0.321569	0.286584	4.14902	13.6738	18.0339	0.25098	0.741176	0.0909091	0
黄花塘村委会	0.134122	0.733081	68.8792	28.1157	5.93067	750.921	5.9083	0.279476	0.340611	6524	16.8844	3.56842	0.235808	0.36313	4.15721	14.6092	17.4357	0.157205	0.668122	0.461538	0.1
大字营村委会	0.065565	1.09545	82.693	30.4539	2.27507	980.253	4.89175	0.240979	0.669271	6524	14.862	5.06624	0.128866	0.56002	4.15077	27.1373	38.5911	0.277062	0.326031	0.363636	0
焦山村委会	0.050291	1.43007	84.4793	32.2402	0.873976	762.976	12.7277	0.203514	0.863704	6524	10.9674	4.75089	0.045388	0.60808	3.75256	28.9236	34.1455	0.31918	0.547584	0	0
马桥村委会	0.088795	1.08512	86.3256	34.0866	4.51555	1290.77	7.6374	0.10687	0.351145	6524	11.8652	4.49417	0.10687	0.261216	4.33588	30.7699	29.8267	0.370229	0.625954	0.133333	0
民田村委会	0.174913	0.819258	84.717	39.235	5.7547	2019.31	5.54608	0.0645161	0.0990783	6524	14.7456	2.45081	0	0.277406	4.41475	30.447	42.8062	0.0276498	0.557604	0.3	0
新铺村委会	0.117811	0.84116	79.7028	40.25	3.47367	1014.31	6.79579	0.10859	0.859016	6524	13.294	5.64574	0.0291734	0.44854	4.5235	25.4328	42.9917	0.307942	0.667747	0.5	0
张洪村委会	0.139515	0.876691	91.6137	39.8565	4.0525	1120.94	4.74709	0.222962	0.0783333	6524	13.9431	3.47574	0.166389	0.419802	3.99334	36.512	37.7191	0.0648918	0.00332779	0.0909091	0.083333
郑盘村委会	0.201863	0.857465	94.0395	42.2822	0.000615385	188.697	7.21898	0.0656934	0.0757576	6524	10.0402	5.90147	0.116788	0.507583	3.95377	38.9378	39.6581	0.0194647	0.6618	0.166667	0
千棵柳村委会	0.184727	0.700258	97.5597	45.8024	3.21061	1275.01	3.91841	0.160839	0.698824	6524	11.8693	9.42169	0.048951	0.565232	4.21678	42.458	50.6539	0.188811	0.585082	0.666667	0
好汉村委会	0.313865	0.633873	97.478	45.7207	2.85448	1238.32	6.95848	0.0613718	0.346154	6524	10.0128	9.34002	0.00361011	0.495406	4.16787	42.3763	48.1948	0.261733	0.685921	0	0
时集村委会	0.374592	0.819203	97.2151	41.5583	3.84562	842.053	4.99493	0.180743	0.377358	6524	11.0376	9.07712	1.00169	0.505573	4.125	38.2138	39.7356	0.219595	0.209459	0	0
人民村委会	0.105114	1.04473	95.1443	36.6732	3.98365	907.345	4.24903	0.105058	0.694444	6524	15.696	5.26391	0.143969	0.36842	4.15175	33.3287	29.0725	0.233463	0.587549	0.2	0
雨山村委会	0.096166	1.31797	90.8877	34.3606	4.36654	828.116	4.4141	0.123077	0.588387	6524	17.2164	1.00736	0.110256	0.434548	3.67436	31.0161	21.9618	0.161538	0.315385	0.466667	0.214286
黄岗居委会	0.080203	0.530774	91.1037	23.1635	1.92678	454.593	5.86248	0.186972	0.731493	30798	10.3686	11.5364	0.0784077	0.572837	4.61279	21.3259	41.861	0.214717	0.347407	0.5	0.222222
城根居委会	0.386012	0.731657	74.5098	6.56957	1.74165	846.811	4.60579	0.201511	0.85843	30798	15.7148	0.266926	0	0.615615	4.33879	4.73203	0.02382	0.104534	0.324937	1	0
仁集居委会	0.060619	0.430187	85.1603	17.22	1.71774	483.713	6.4564	0.728199	0.810185	30798	13.7668	5.84764	0.0962627	1.19755	5.15176	15.3825	21.3568	0.174405	0.161948	0.916667	0.25
龚庄居委会	0.054838	0.55127	84.294	16.3538	1.3918	535.725	4.91217	0.79661	0.84434	30798	11.0252	6.27985	0.01849	0.875451	5.14792	14.5163	19.2589	0.114022	0.251156	0	0.333333
杨嘴村委会	0.080203	0.675199	94.246	26.3058	1.69323	377.025	5.04135	0.114255	0.863636	30798	13.9171	9.86871	0.00217628	1.09117	4.36344	24.4683	37.6721	0.143634	0.513602	1	0
腰滩村委会	0.280563	0.676659	92.3695	24.4293	1.99752	610.924	4.87724	0.115862	0.862661	30798	5.87962	11.9366	0.0110345	0.525187	4.44552	22.5917	50.8248	0.237241	0.398621	1	0
花园村委会	0.248476	0.832375	88.9259	20.9856	2.46523	618.363	5.11137	0.063306	0.946792	30798	9.13268	8.49289	0	0.577481	3.70926	19.1481	42.2155	0.216882	0.327081	0.8	0
蛤滩村委会	0.296	0.597148	81.7114	13.7711	2.22134	378.166	3.65404	0.128501	0.771379	30798	25.6446	1.2784	0	0.522683	4.13839	11.9336	23.2904	0.143328	0.354201	1	0
沿河村委会	0.301914	0.671476	77.3783	9.43806	2.2326	601.12	4.305	0.0683333	0.871838	30798	7.40275	3.7459	0.07	0.628448	4.27833	7.60053	11.4704	0.1	0.49	1	0
大洲滩村委会	0.174161	0.61531	73.1396	8.69868	2.09438	706.013	3.66717	0.130699	0.919804	30798	10.2702	1.41124	0	0.898524	4.28116	9.3269	2.26484	0.0927052	0.448328	1	0
洪建村委会	0.850989	0.574147	79.7488	11.8086	0.683594	186.458	4.45802	0.0381679	0.946565	30798	2.04267	5.78132	0	0.43213	3.9084	9.97102	12.1522	0.145038	0.412214	1	0
前进村委会	0.840169	0.701436	85.6246	17.6843	0.803922	178	5.31522	0.0108696	0.959459	30798	9.24132	5.1916	0	0.142604	3.88043	15.8468	33.9623	0.282609	0.532609	1	0
伏湖村委会	0.076603	0.473191	89.9813	22.041	2.76869	609.499	6.37098	0.6037	0.777035	30798	9.77609	8.22935	0.0457644	0.623093	5.10613	20.2035	30.8838	0.148004	0.432327	1	0
明祖陵村委会	0.156527	0.57768	81.4249	13.4846	1.46178	491.33	5.85103	0.595897	0.820072	30798	11.8888	2.59775	0.0892061	0.905078	5.06512	11.6471	20.7152	0.173952	0.310437	1	0.416667
项魏村委会	0.162194	0.571979	80.0591	12.1188	1.10662	675.534	4.13938	0.382331	0.72102	30798	21.5973	0.467474	0.00456969	1.17038	5.09292	10.2813	16.1461	0.288652	0.156893	0.153846	0.090909
渡口村委会	0.180606	0.559585	77.7597	9.81946	1.55352	617.888	8.10397	0.50268	0.755127	30798	20.5626	0.070193	0	0.920615	4.806	7.98193	14.3771	0.101822	0.250804	1	0
沿淮村委会	0.459614	0.497306	93.7526	25.8123	2.09484	823.075	8.36433	0.371975	0.834375	30798	4.87397	10.115	0	0.434265	4.56688	23.9748	38.2347	0.243312	0.527389	1	0
仁和村委会	0.017051	0.54597	85.5775	17.6372	1.28388	458.417	8.27135	0.683112	0.87619	30798	17.2249	6.05624	0	1.43918	5.01328	15.7997	22.1913	0.180266	0.227704	1	0
费庄村委会	0.034524	0.427648	86.6418	18.7016	0.175218	734.743	8.5364	0.494799	0.586854	30798	10.1342	4.81944	0.104012	0.773777	4.94056	16.864	16.374	0.274889	0.356612	0.222222	0.272727
沙巷村委会	0.065468	0.605763	83.8887	15.9484	1.72326	841.538	6.8159	0.621339	0.989362	30798	14.2792	3.42662	0	1.47765	4.92887	14.1109	16.4933	0.00209205	0.225941	0.285714	0
王店居委会	0.100506	1.12068	94.1717	26.2407	3.5621	595.676	4.14	0.294286	0.411079	1193	19.2408	0.074226	1.00857	0.348386	4.02571	22.8963	0.00361	0.3	0.477143	0	0
古城居委会	0.097052	1.18798	102.568	34.6371	2.41778	603.074	4.08594	0.231771	0.733711	1193	19.4828	1.69998	1	0.532544	3.6901	31.2927	21.0719	0.213542	0.351562	0	0.083333
长港居委会	0.039292	6.03368	105.885	37.9542	2.0029	248.843	4.47505	0.0924214	0.750462	1193	8.55966	19.6388	0.0314233	0.229829	3.82994	34.6098	52.5809	0.32902	0.543438	0.5	0.111111
民建村委会	0.025286	6.71913	106.656	38.7254	2.15979	717.626	43.932	0.242718	0.849515	1193	12.0062	7.85175	1	0.138126	3.64563	35.3809	46.8843	0.150485	0.271845	0	0
北山村委会	0.039751	3.0894	104.761	36.8304	2.52747	517.19	7.59016	0.281967	0.504918	1193	10.3301	5.1164	0.0754098	0.317362	4.47541	33.486	18.9774	0.354098	0.442623	0	0
陡山村委会	0.053329	2.45496	103.022	35.0907	1.53614	557.266	6.95378	0.363445	0.521645	1193	25.5105	0.583425	0.0378151	0.644202	3.89496	31.7463	24.2508	0.186975	0.197479	1	0.2
安乐村委会	0.040172	3.62243	106.056	38.1251	2.06391	613.467	4.13566	0.133721	0.55642	1193	11.858	4.94823	0.422481	0.321461	4.36628	34.7807	26.3288	0.368217	0.523256	0.894737	0
化农村委会	0.064738	1.11929	100.406	32.4748	0.151176	309.856	3.21596	0.330986	0.667464	1193	19.3671	0.427274	0.056338	0.276003	4.19249	29.1304	16.7473	0.15493	0.269953	0.333333	0
杨山村委会	0.059519	3.12193	104.391	36.4601	2.60421	206.046	5.00885	0.103245	0.449511	1193	11.6555	6.08334	0.982301	0.287719	4.62832	33.1157	21.6549	0.19469	0.477876	0.888889	0
甲山村委会	0.071662	1.62011	92.0147	24.0838	3.48904	770.228	4.96732	0.138889	0.540741	1193	17.5176	1.35361	1.08987	0.444827	3.87582	20.7394	16.7169	0.218954	0.452614	1	0
杜山村委会	0.051517	1.8031	92.2412	24.3103	3.28059	794.736	3.85127	0.0537975	0.0944	1193	15.2938	0.375719	0.110759	0.385814	4.09968	20.9658	9.78459	0.039557	0.0474683	1	0.047619
西湖村委会	0.075084	1.13914	96.7509	28.8199	2.82206	880.617	3.43017	0.575419	0.835735	1193	15.6958	1.3937	0.642458	0.514971	3.79888	25.4755	7.13397	0.240223	0.201117	1	0.125
梁郢村委会	0.050819	1.44971	93.4818	30.3717	4.63847	2318.01	4.85429	0.105714	0.82	1193	15.5616	0.309944	1	0.272385	3.95143	27.0272	10.6923	0.285714	0.568571	0.6875	0
樊岗村委会	0.088837	0.923115	93.8374	29.3961	3.53751	754.483	5	0.340136	0.745238	1193	17.2655	0.126435	1.00454	0.391404	4.04989	26.0517	8.13889	0.260771	0.605442	0	0
范墩村委会	0.097275	1.02964	96.6803	28.7494	3.16376	911.158	4.28061	0.270408	0.397548	1193	14.5613	0.036758	1	0.551531	4.19558	25.4049	10.0381	0.212585	0.37585	0.933333	0.0625
范桥村委会	0.114953	2.44959	98.3565	30.4255	3.13364	1035.16	4.91003	0.251928	0.642857	1193	9.21345	0.137076	0.951157	0.359874	4.42416	27.0811	16.7427	0.257069	0.514139	0	0
宝塔村委会	0.031636	5.3655	105.333	37.4025	3.32727	1031.33	3.46667	0.0666667	0.6	1193	11.4389	6.78844	1	0.0099649	3.66667	34.0581	31.5187	0.0666667	0.133333	1	0.1
龙山村委会	0.032203	6.12024	102.151	34.22	1.77466	197.431	4.14158	0.0591398	0.714286	1193	7.32505	17.4933	1	0.306097	3.96057	30.8756	42.7607	0.197133	0.387097	1	0
凤山村委会	0.026878	6.57503	112.444	44.5127	2.59133	307.229	3.48175	0.0686131	0.67378	1193	9.00927	16.4456	0.119708	0.182942	3.82044	41.1683	63.8736	0.366423	0.442336	1	0
分金亭居委会	0.06069	0.625757	83.6384	15.6981	0.544884	118.221	6.99698	0.383686	0.564103	13892	29.2369	0.360399	0	1.58736	4.81269	13.8606	2.8823	0.314199	0.477341	1	0
姬庄居委会	0.042645	0.65413	84.233	16.2927	1.38167	637.536	6.56627	0.395582	0.801205	13892	24.6327	0.275262	0	0.869812	5.06827	14.4552	4.82763	0.214859	0.34739	0.6	0
耿赵村委会	0.030811	0.474228	86.8143	18.874	1.95241	769.897	4.99713	0.591954	0.806061	13892	10.4705	4.40212	0.00287356	0.932658	4.70977	17.0365	13.7947	0.192529	0.244253	1	0.25
双黄村委会	0.038739	0.586025	85.9638	18.0235	1.33038	397.366	9.39754	0.389344	0.860918	13892	16.1601	2.71863	0	1.33553	4.77596	16.186	8.38421	0.259563	0.329235	0.777778	0
崔岗村委会	0.109566	0.670819	84.9229	16.9826	1.00627	741.16	4.92453	0.330189	0.558897	13892	26.5086	3.47008	0	1.37304	4.79009	15.1451	10.7513	0.17217	0.372642	1	0.25
梁巷村委会	0.094966	0.615002	81.5891	13.6489	1.57379	782.715	9.52778	0.170635	0.248869	13892	22.4254	0.520646	0	0.73473	4.86111	11.8113	10.3451	0.412698	0.43254	0.666667	0.333333
叶岗村委会	0.109644	0.694419	83.9107	15.9704	1.09775	714.408	3.84579	0.271028	0.675743	13892	23.3242	1.97047	0	1.15085	4.46963	14.1329	9.35999	0.25	0.411215	0	0.2
大杨庄村委会	0.078179	0.70137	84.5996	16.6593	1.41184	1104.5	5.6758	0.22032	0.765646	13892	18.4668	1.32157	0.0913242	0.947461	4.92922	14.8218	1.95724	0.476027	0.635845	0	0
芮圩村委会	0.042897	0.582989	86.8762	18.936	2.62751	582.316	4.61824	0.483108	0.642857	13892	21.2891	2.8571	0.0472973	0.779385	5.20608	17.0984	10.7708	0.206081	0.516892	0.4	0
王嘴村委会	0.020718	0.511021	88.2481	20.3079	1.89516	1119.32	5.03043	0.321739	0.697039	13892	10.0321	3.11916	0	0.460237	4.94565	18.4703	13.538	0.186957	0.406522	1	0
宗岗村委会	0.070754	0.860728	85.5579	20.2416	4.25926	563.193	8.90683	0.590062	0.770186	13892	18.5633	0.873331	0	0.293833	5.03106	18.4041	18.0343	0.130435	0.341615	0.666667	0.5
北周村委会	0.023485	0.798808	87.7837	21.9663	2.88973	707.32	4.86786	0.0642857	0.290909	13892	13.6407	1.98626	0	0.496669	4.69643	20.1287	20.3172	0.55	0.646429	0	0
红旗村委会	0.043591	0.515682	91.0546	23.1144	3.1618	933.499	4.50448	0.20597	0.722543	13892	14.5953	6.19249	0	0.518291	4.71493	21.2768	19.2909	0.38806	0.701493	0	0.153846
化岗村委会	0.037553	0.786342	90.1768	22.2365	2	467.675	6.57766	0.637602	0.709402	13892	23.9996	6.21019	0.108992	0.982488	4.94823	20.399	17.1745	0.297003	0.405995	0	0.142857
金陡湖村委会	0.085432	0.560631	93.2729	25.3327	0.965675	744.455	4.32765	0.402154	0.817574	13892	13.8278	7.30163	0	0.64129	5.09964	23.4951	24.797	0.191203	0.398564	0	0
陡北村委会	0.010363	0.923668	88.7455	20.8052	1.22903	736.634	6.99018	0.442043	0.840355	13892	14.9258	7.37259	0	1.28579	4.68369	18.9677	22.8011	0.237721	0.178782	1	0
张庄村委会	0.036168	0.765028	85.0744	17.1342	1.2536	726.985	6.14035	0.411028	0.811245	13892	15.8648	5.55995	0.112782	0.989253	4.96617	15.2967	18.6335	0.31203	0.426065	0	0
晓庄村委会	0.058826	0.613888	87.0487	19.1085	1.45345	692.054	8.78851	0.616092	0.701711	13892	15.3754	4.48508	0.0344828	0.929258	4.7908	17.2709	10.606	0.229885	0.367816	0.333333	0.166667
牌坊村委会	0.044813	0.542447	91.7354	24.9137	1.41705	766.659	5.15901	0.363975	0.562982	13892	12.7484	4.53283	0.0993789	0.707657	5.08447	23.0762	19.9507	0.363975	0.408696	0	0
黄庄村委会	0.058566	0.693898	86.8685	21.2606	1.9943	1057.34	4.88909	0.114545	0.764023	13892	19.234	2.09938	0.181818	0.796469	4.46727	19.4231	12.4945	0.354545	0.652727	0.888889	0.166667
刘岗村委会	0.060458	0.637891	92.2381	26.2293	2.02451	815.776	6.69351	0.436364	0.872521	13892	20.0171	4.7132	0.21039	0.816884	4.87532	24.3918	22.1778	0.12987	0.368831	0	0.6
祖窑村委会	0.031432	0.496672	95.4063	27.466	3.1664	980.52	5.4498	0.342704	0.514286	13892	11.4872	6.77947	0.0937082	0.576488	4.97189	25.6285	28.7111	0.128514	0.279786	0	0
大桥居委会	0.054036	0.541502	64.7912	8.46739	2.87179	260.695	4.79789	0.107368	0.496842	6261	22.6618	1.72903	0.187368	0.524271	4.10526	9.0956	0.395159	0.381053	0.528421	0	0
穆店村委会	0.071896	0.978445	77.8419	17.2715	4.95701	1233.2	4.14498	0.0780669	0.835539	6261	14.9672	6.1249	0.223048	0.381364	4.05204	13.9549	37.8848	0.286245	0.611524	0	0.05
龙王山村委会	0.059497	1.50473	76.5393	15.4917	0.994872	202.017	6	0.583952	0.924847	6261	24.388	7.24192	0.148588	1.29211	4.34621	12.1751	34.2507	0.129272	0.22734	0.875	0.142857
团结村委会	0.063823	1.16608	75.9061	12.2901	3.24459	263.727	3.59855	0.191682	0.635701	6261	11.8376	5.64112	0.0198915	0.45798	4.3472	8.97347	29.9947	0.244123	0.231465	0	0.045455
仁昌村委会	0.100566	0.713204	77.0794	20.7624	3.7631	274.288	4.06458	0.19375	0.834764	6261	9.65574	8.24051	0.141667	0.491102	4.05417	19.4389	36.3274	0.48125	0.73125	0.736842	0
越李村委会	0.111203	0.6716	73.168	23.6123	5.03212	1117.34	5.15455	0.0227273	0.919048	6261	11.8115	7.12238	0.35	0.360434	4.24545	21.6907	43.777	0.154545	0.877273	0.111111	0
肖桥村委会	0.107346	0.924786	77.4447	22.843	4.87541	678.727	2.88073	0.0986239	0.706422	6261	10.8051	4.67007	0.0825688	0.311701	4.23394	19.5263	40.8008	0.357798	0.642202	0.647059	0
马湖村委会	0.052035	1.62798	81.2702	21.0552	2.92783	455.996	5.21846	0.218456	0.585878	6261	14.5878	4.46801	0	0.393395	4.24482	17.7386	44.3184	0.322034	0.442561	0.142857	0.0625
七星村委会	0.061507	1.31678	81.5197	20.9493	2.02516	251.959	4.69325	0.358896	0.849693	6261	12.1442	6.99716	0	0.653697	4.55982	17.6327	30.7647	0.254601	0.702454	0	0
范搂村委会	0.103415	0.807021	85.778	25.2077	2.83944	893.826	2.33256	0.0184758	0.553719	6261	16.0967	7.33647	0.00923788	0.569253	4.36259	21.891	22.3819	0.427252	0.778291	1	0
桥东村委会	0.12855	0.583596	63.9071	8.78407	7.53673	267.931	4.45385	0.0307692	0.523077	6261	13.9279	1.84365	0	0.246328	4.23846	9.41229	4.17351	0.361538	0.561538	0	0.25
桃园村委会	0.095621	0.617012	66.6366	7.46521	2.31566	373.35	3.48011	0.114058	0.576503	6261	37.9706	2.44526	0.177719	0.625628	4.35279	8.09343	4.44113	0.352785	0.557029	0.8	0.111111
大圣村委会	0.103437	0.574683	62.7476	10.4444	6.82625	1418.71	6.53515	0.0498866	0.136574	6261	12.5742	1.69863	0	0.299656	4.25397	11.0726	13.5923	0.596372	0.648526	0.111111	0.1
车棚村委会	0.066007	0.732681	69.6047	13.2877	3.87164	833.167	4.29412	0.0669935	0.794218	6261	11.827	5.61611	0	0.436168	4.13725	13.9159	20.2695	0.397059	0.704248	1	0
维才村委会	0.109992	0.574289	68.7919	10.2129	1.8413	693.588	3.40476	0.269231	0.81685	6261	9.79017	4.08418	0.003663	1.03724	4.17766	10.8411	9.41408	0.380952	0.503663	0.125	0.125
永华村委会	0.131205	0.577143	61.7228	9.41361	6.68066	123.29	3.72331	0.318083	0.562092	6261	12.5512	0.667947	0.165577	0.348191	4.36383	10.0418	10.0341	0.311547	0.594771	0.2	0
工农社区居委会	0.114287	0.617198	71.8099	9.49707	3.47962	640.557	3.15485	0.465991	0.743478	14200	16.9955	2.72092	0.0303907	0.691447	3.23155	7.31974	15.4264	0.0361795	0.173661	0	0
任庄社区居委会	0.089533	0.566375	70.1517	6.09362	2.71055	943.244	4.34416	0.428571	0.630363	14200	28.7973	1.06254	0.00649351	0.419212	3.3539	5.1907	11.9491	0.0487013	0.409091	0	0
九里社区居委会	0.053865	0.555997	73.292	6.47261	2.98633	585.716	2.58209	0.615672	0.835821	14200	37.4455	1.433	0	0.372945	3.27612	2.5076	13.4004	0.0223881	0.130597	0	0
黎东社区居委会	0.151564	0.580439	74.6362	7.39222	2.43411	658.034	4.48725	0.562323	0.778571	14200	20.8878	0.928169	0.0240793	0.961935	3.71813	3.98065	15.9025	0.0240793	0.283286	0	0
永丰社区居委会	0.169468	0.664893	58.0977	14.1646	1.08324	700.947	4.14052	0.487119	0.6625	9989	23.4132	0.067765	0	1.0016	4.10773	9.17519	35.8037	0.163934	0.360656	0.9	0.25
戴楼社区居委会	0.085108	0.58126	63.1462	9.52102	1.85553	741.252	4.62538	0.501529	0.739264	9989	20.1198	0.270211	0	0.669737	4.61468	5.97815	23.2138	0.0458716	0.40367	0.166667	0
牌楼社区居委会	0.068228	0.626941	64.9989	7.11593	6.73684	858.952	8.92308	0.442308	0.625	9989	24.0839	0.918535	0.0384615	0.0754964	4.56731	3.57306	15.5119	0.105769	0.701923	1	0
衡阳村委会	0.075439	0.557886	60.435	12.0025	3.41956	823.997	6.53427	0.227414	0.485714	9989	22.9144	0.161305	0	0.815293	3.67913	8.45962	33.3575	0.110592	0.556075	0	0.052632
新塘村委会	0.10009	0.57962	60.4199	11.987	2.62273	892.575	8.35795	0.205966	0.742165	9989	12.4932	0.140068	0.00284091	0.610751	4.22443	8.44418	33.3366	0.0980114	0.497159	0	0.037037
小集村委会	0.154497	0.647151	69.4741	17.6078	4.77118	959.373	5.47166	0.149798	0.312245	9989	5.00343	3.95412	0	0.425008	4.15789	15.2381	40.6824	0.109312	0.680162	0.466667	0
官塘村委会	0.152185	0.638484	70.2113	13.0007	2.35048	1040.36	6.65815	0.289137	0.674267	9989	8.97983	0.561221	0.00319489	0.596152	3.81949	10.6309	31.468	0.123003	0.5623	0.666667	0.045455
红岭村委会	0.109756	0.629909	69.5436	12.3329	2.64054	1037.23	8.73418	0.344937	0.62069	9989	11.6039	1.31667	0.0300633	0.606251	3.99684	9.96318	25.981	0.19462	0.498418	0	0.058824
楼庄村委会	0.170125	0.581938	56.6563	16.2374	4.08291	588.271	3.70258	0.381733	0.978049	9989	27.0771	0.389437	0.173302	0.378689	3.72834	7.7454	29.2466	0.217799	0.548009	0.875	0.038462
新宁社区居委会	0.082598	0.766069	62.9445	19.074	2.5264	911.586	6.76316	0.236842	0.565657	8660	41.9438	2.90487	0	0.587508	3.45614	17.3219	0.984097	0.192982	0.675439	0	0
新港社区居委会	0.039134	0.741941	63.1968	19.3264	2.48714	1041.95	4.51881	0.186139	0.512	8660	21.8997	3.04698	0.0138614	0.565899	4.23564	17.5743	1.1697	0.148515	0.714851	0	0
金港社区居委会	0.091253	0.594519	65.4691	17.2194	2.16049	641.769	4.78322	0.0909091	0.507463	8660	31.9107	4.07069	0	0.681131	3.3986	15.4673	19.9526	0.272727	0.657343	0	0
新街社区居委会	0.060721	0.689462	65.8101	18.0624	3.15255	705.613	4.31781	0.142466	0.366762	8660	27.5889	4.91367	0.0438356	0.755962	3.75342	16.3103	20.6333	0.0931507	0.591781	0.818182	0
军王村委会	0.037661	0.747469	61.4754	24.6022	3.90464	883.441	4.71933	0.0582822	0.146875	8660	11.9732	2.62334	0.00920245	0.606139	3.7316	22.8501	11.3423	0.121166	0.679448	1	0
南宁村委会	0.050136	0.72274	59.2357	23.1675	3.63045	711.144	5.47328	0.0244275	0.789969	8660	18.1059	2.17978	0	0.607685	3.49924	21.4154	14.4878	0.149618	0.648855	0	0
新桥村委会	0.062117	0.615366	61.7804	20.7498	4.73186	826.314	5.23776	0.134266	0.64132	8660	9.57731	7.21254	0.00559441	0.555359	3.54685	18.9977	14.6459	0.18042	0.657343	0.04	0.055556
邬桥村委会	0.119008	0.598512	63.6326	14.6644	3.13676	905.617	3.77232	0.160714	0.727477	8660	17.3023	2.23939	0.046875	0.788785	3.55804	12.9123	10.233	0.178571	0.578125	1	0
万坝村委会	0.03515	0.642629	62.8842	17.2529	2.28112	853.096	5.32468	0.111688	0.898701	8660	29.6209	2.7692	0.0311688	0.890349	4.27792	15.5008	4.30079	0.114286	0.755844	0.153846	0.090909
刘庄村委会	0.116343	0.63993	70.3037	17.2141	2.46746	646.092	4.87146	0.133255	0.596386	8660	21.1819	3.19719	0.00235849	0.998695	3.75118	13.3291	31.5883	0.130896	0.689858	0.307692	0
应集村委会	0.335252	0.697536	71.2312	19.9112	2.46503	801.764	3.96817	0.096817	0.618207	8660	20.5991	4.21299	0	0.738062	3.56499	16.0262	28.7209	0.125995	0.625995	0	0.045455
马港村委会	0.232274	0.62385	65.3016	23.9947	2.74123	845.669	4.55511	0.125	0.642177	8660	17.0078	8.29814	0.0255376	0.752498	3.67742	20.1097	17.4556	0.077957	0.626344	0.8	0.05
陈渡村委会	0.079133	0.61231	58.0683	17	4.5122	782.903	4.28899	0.12156	0.508083	8660	26.7657	0.234787	0	0.469016	3.76147	15.2479	14.031	0.188073	0.674312	1	0
董河村委会	0.052305	0.608896	60.986	14.5114	3.10789	756.811	4.0252	0.0771654	0.5313	8660	39.2755	0.452502	0.0362205	0.720642	3.59055	12.7593	11.4125	0.11811	0.656693	1	0.038462
万庄村委会	0.047259	0.619416	63.859	17.0754	2.58408	873.134	4.19176	0.183835	0.633499	8660	23.6705	3.73635	0	0.834003	3.55309	15.3233	17.332	0.232964	0.610143	0.142857	0
洪圩村委会	0.077603	0.660561	68.6262	20.6684	3.44214	1279.32	4.13782	0.123397	0.623529	8660	25.0815	6.65148	0.160256	0.85801	3.47596	16.7834	26.9504	0.0961538	0.584936	1	0
金沟社区居委会	0.699246	0.529852	81.6389	16.8044	2.04336	519.279	5.01471	0.0588235	0.529412	11530	40.7879	7.95598	1	0.930823	2.10294	13.1676	24.8079	0.279412	0.308824	0	0.666667
卞塘社区居委会	0.199171	0.57656	86.4682	21.6337	1.72364	238.288	5.11017	0.165254	0.550847	11530	27.873	10.3706	0.105932	1.16924	2.65254	18.4228	24.2589	0.139831	0.682203	0	1
福寿社区居委会	0.104536	0.686355	76.8612	12.0268	2.27405	722.388	5.58396	0.290469	0.718845	11530	16.7563	5.56716	0.0272315	0.83282	3.19818	8.81589	0.594169	0.136157	0.464448	1	0.105263
三车村委会	0.230595	0.680925	86.6152	21.7808	2.14421	631.184	5.73303	0.161388	0.656968	11530	13.0893	10.4441	0.0950226	0.776039	2.95324	18.5699	22.6296	0.11463	0.520362	0	0.2
抬饭村委会	0.120803	0.704069	84.2889	19.4544	2.4177	762.465	5.23277	0.0980092	0.646967	11530	11.8819	9.28098	0.759571	0.858975	2.97703	16.2435	18.225	0.117917	0.569678	0	0
宋墩村委会	0.104397	0.707188	80.8571	16.0226	2.2142	520.175	4.17863	0.120841	0.408056	11530	15.6113	7.56509	0.126095	0.841402	3.03327	12.8117	10.01	0.0297723	0.530648	0	0
时墩村委会	0.107988	0.627393	75.7357	10.9012	1.88281	705.979	5.93729	0.20339	0.639576	11530	18.6398	4.86864	0.223729	0.844036	3.2	7.69033	3.45614	0.130508	0.471186	0	0.058824
五里村委会	0.156934	0.654564	78.1395	13.3051	3.57526	742.93	5.19217	0.400356	0.935252	11530	12.9585	5.33559	0.140569	0.724521	3.25089	9.66825	17.6473	0.0213523	0.405694	0	0
吴桥村委会	0.153667	0.683645	78.3235	13.1904	2.57167	1012.6	7.15493	0.274648	0.819788	11530	16.7555	4.75059	0.0264085	0.883114	3.15669	9.08325	18.1431	0.102113	0.538732	1	0.315789
王庄村委会	0.118684	0.758593	82.2975	17.463	2.49094	853.18	4.82911	0.29506	0.774497	11530	12.097	8.28529	0.00534045	0.921165	2.94793	13.8262	24.9302	0.11215	0.484646	0	0.066667
南宫村委会	0.134573	0.658579	89.6329	24.2453	2.14245	915	6.15827	0.258993	0.940647	11530	15.4821	11.9551	0.073741	1.12284	3.14568	20.3603	27.78	0.044964	0.543165	1	0.25
新坝村委会	0.173861	0.674805	88.0919	23.2575	2.75953	324.423	7.46623	0.344227	0.75817	11530	10.4637	11.1825	0.0217865	0.683475	3.3159	20.0466	19.772	0.0740741	0.538126	0	0.277778
南桥村委会	0.1263	0.664559	83.9294	19.0949	2.73571	777.542	5.10056	0.234637	0.73743	11530	20.0543	9.10124	0.1527	0.964132	2.95717	15.884	20.5271	0.0577281	0.590317	1	0
新杨村委会	0.099924	0.584487	88.3696	23.5352	1.89232	500.213	4.69295	0.188797	0.58159	11530	13.0362	11.3213	0.0705394	1.09739	3.02075	20.3243	25.599	0.0290456	0.719917	0.133333	0
华家坝村委会	0.206518	0.597691	87.4912	22.6568	2.11523	665.227	4.82947	0.0968421	0.484076	11530	23.0588	10.8822	0.0989474	1.22352	2.66737	19.4459	20.1906	0.0926316	0.576842	1	0
缸庙村委会	0.159361	0.649579	88.0158	23.1813	2.55292	713.859	6.05322	0.187675	0.729577	11530	20.6964	11.1444	0.0252101	0.759535	2.94958	19.9704	27.5258	0.0532213	0.630252	1	0
连湖村委会	0.143669	0.576104	90.1154	25.2809	2.49831	470.654	7.31833	0.215	0.894825	11530	11.9613	12.1942	0.223333	1.0349	2.96667	22.07	30.8533	0.0766667	0.5	1	0
南望村委会	0.208913	0.60882	91.9537	27.1192	2.74824	525.292	6.2372	0.494094	0.689961	11530	17.3513	13.1134	0.334646	0.81247	3.19193	23.9083	33.7648	0.127953	0.584646	1	0.076923
淮武村委会	0.264895	0.712723	78.4479	22.8209	2.09113	797.646	5.53608	0.10162	0.768202	7063	18.0928	5.68814	0.00147275	0.998302	3.3623	18.9359	18.4117	0.095729	0.645066	0	0
淮胜村委会	0.310332	0.719824	75.7943	22.7817	1.71612	749.949	6.38889	0.178241	0.79436	7063	15.9627	3.09469	0.0405093	0.993023	3.68981	18.8967	12.1194	0.104167	0.546296	0	0.5
淮村村委会	0.225126	0.911702	79.0495	25.9768	2.11345	710.506	4.68263	0.103967	0.818811	7063	12.9042	6.28976	0.0642955	0.896864	3.3762	22.0918	15.654	0.177839	0.540356	0	0
同心村委会	0.218713	0.702639	69.9244	23.0079	3.94842	706.634	5.20348	0.0747826	0.842424	7063	17.5254	0.24273	0.00869565	0.443932	4.02435	19.1229	4.84872	0.177391	0.706087	0	0
合意村委会	0.27434	0.641913	71.064	24.8396	3.76812	790.279	6.28665	0.0612691	0.897756	7063	12.7067	1.72839	0.0612691	0.47769	3.47265	20.9546	0.13179	0.131291	0.689278	0	0.181818
民生村委会	0.219819	0.598047	74.5459	28.3849	3.48903	883.972	4.53942	0.0892116	0.74359	7063	9.44029	5.27362	0	0.511548	3.68672	24.4999	6.86236	0.139004	0.647303	0	0
中兴村委会	0.212884	0.584623	77.4323	28.9948	2.96002	799.155	4.40422	0.0702988	0.765166	7063	11.0326	8.16007	0.0193322	0.567898	3.73638	25.1098	12.9953	0.191564	0.616872	0	0
阮桥村委会	0.229724	0.559999	69.4374	27.5786	5.15415	778.629	5.38748	0.134128	0.676529	7063	14.6078	0.279284	0.111773	0.396532	3.91803	23.6935	15.6849	0.108793	0.698957	1	0
郑圩村委会	0.306344	0.567551	72.9941	31.1353	4.06123	619.528	4.7439	0.2	0.729899	7063	7.96777	0.122812	0.121951	0.335035	3.90366	27.2503	26.6346	0.05	0.335366	1	0.142857
东滩村委会	0.269624	0.658195	77.3265	35.4677	3.98773	1120.73	4.60762	0.132287	0.823245	7063	14.8068	7.58966	0.0403587	0.62144	3.65471	31.5827	27.1858	0.0941704	0.569507	1	0
前锋村委会	0.165515	0.534206	73.5292	31.6704	4.44468	549.764	3.42199	0.241135	0.792776	7063	11.5407	3.79232	0.0195035	0.411482	3.78191	27.7854	18.6489	0.239362	0.505319	1	0
银集社区居委会	0.137224	0.524811	83.4341	18.6053	6.54	358	4.125	0.125	0.3125	18506	37.3329	1.29484	1	0.335766	3.125	14.7203	2.52022	0.4375	0.625	0	0
淮建社区居委会	0.044359	0.735699	82.6944	17.8642	3.46667	588.687	6.90854	0.286585	0.613497	18506	29.3391	6.17076	0	0.718579	3.20122	13.9792	22.719	0.0670732	0.378049	1	0.2
港中社区居委会	0.078253	0.617017	91.0067	26.1811	2.28118	1062.83	4.26573	0.0559441	0.589928	18506	38.8272	4.70305	0	1.32923	3.08392	22.2961	30.6614	0.244755	0.321678	0.5	1
红湖社区居委会	0.129283	0.638019	82.2367	17.411	2.54983	986.634	7.86195	0.30303	0.80678	18506	31.52	0.10116	0	0.492049	4.05387	13.526	4.955	0.0740741	0.575758	0	0.166667
劳动村委会	0.099359	0.644293	86.0517	21.2228	6.25287	768.214	8.24103	0.34359	0.765625	18506	14.5167	2.62291	0.235897	0.360757	3.56923	17.3378	10.4964	0.0666667	0.523077	0.714286	0
复连村委会	0.160708	0.659497	92.4613	27.6324	3.18857	664.014	6.13201	0.195298	0.701627	18506	21.8239	7.67797	0.0470163	0.707366	3.28933	23.7474	16.4641	0.0867993	0.542495	0	0
团结村委会	0.176851	0.630076	85.9876	21.1588	2.8013	613.045	9.03095	0.171429	0.628571	18506	17.9579	3.07995	0.12619	0.778089	3.65476	17.2738	6.02392	0.142857	0.597619	0	0
天堂村委会	0.103321	0.633572	89.9801	25.1513	2.59484	729.95	7.19407	0.312668	0.560224	18506	16.1166	7.84088	0.0107817	0.922558	3.55256	21.2663	11.4376	0.0889488	0.630728	0	0
何营村委会	0.087859	0.605791	84.1954	19.3665	3.10724	661.242	9.26752	0.16242	0.652866	18506	17.1717	2.05609	0.143312	0.77543	3.65287	15.4815	1.53466	0.178344	0.512739	0	0
新胜村委会	0.057456	0.604392	82.915	18.0861	3.47594	647.938	3.38753	0.218263	0.955457	18506	14.8153	1.73624	0.0467706	0.709841	3.33185	14.2011	3.07208	0.0489978	0.503341	0	0
刘坝村委会	0.064969	0.638372	82.7405	17.9117	1.9334	1164.53	7.15157	0.207317	0.615385	18506	27.6164	3.66457	0	0.817309	3.2439	14.0267	10.657	0.130662	0.658537	1	0
永祥村委会	0.040683	0.725016	85.2447	20.4159	1.89569	919.921	7.13318	0.299065	0.78972	18506	16.9913	7.37573	0	0.831815	2.97897	16.5653	25.7314	0.123832	0.453271	0	0
高沈村委会	0.21611	0.636723	83.5702	18.7414	2.11148	1095.48	7.44222	0.168889	0.759067	18506	32.7451	4.77037	0.02	0.602233	3.38889	14.8564	21.438	0.0711111	0.622222	0.375	0.076923
利生村委会	0.089723	0.614764	81.2745	16.4457	2.32345	263.746	5.73504	0.0683761	0.361823	18506	43.8035	2.47463	0.264957	0.961539	3.17094	12.5607	16.9799	0.0712251	0.712251	0	0
秦庄村委会	0.094154	0.700179	85.8795	21.0539	2.82932	641.079	4.97989	0.220106	0.71885	18506	15.9276	0.123266	0.0253968	0.746873	3.39259	17.1689	19.4195	0.144974	0.468783	0.375	0
五星村委会	0.156414	0.633961	88.1585	23.3296	2.36745	993.948	5.38773	0.310705	0.847258	18506	19.2429	0.470386	0.00261097	0.658979	3.60966	19.4446	26.7618	0.0704961	0.466057	0	0.052632
唐港村委会	0.125552	0.703239	95.4819	30.6562	3.2727	1043.58	4.38436	0.146423	0.735915	18506	10.3139	9.17822	0.124792	0.553805	3.28453	26.7712	39.6118	0.143095	0.442596	0	0
于沟村委会	0.089522	0.614587	98.9055	34.0799	1.73611	768.288	5.64819	0.181928	0.716728	18506	10.9072	12.6019	0.0843373	0.591782	3.46988	30.1949	46.1301	0.237349	0.638554	0	0
新淮村委会	0.345437	0.653798	94.5712	29.7455	2.61316	1243.65	5.06675	0.134761	0.734097	18506	12.6498	6.02439	0	0.460727	3.65617	25.8605	36.6098	0.190176	0.589421	0	0
涂沟村委会	0.249191	0.633255	85.8959	21.0703	5.03097	321.75	4.1413	0.119565	0.659091	18506	36.4773	1.20686	0	0.253427	3.1413	17.1853	16.7774	0.0652174	0.456522	0	0
高邮湖村委会	0.881482	0.641484	95.7416	30.9127	2.95061	426.621	3.70032	0.113565	0.762058	18506	21.927	12.8339	0.0189274	0.523573	2.74763	27.0277	23.8653	0.107256	0.227129	1	0.25
湖滨村委会	0.866297	0.723214	93.4	28.5711	0.03386	357.339	4.84375	0.132812	0.801653	18506	12.5228	4.8702	0	1.17921	3.46094	24.6861	23.9984	0.140625	0.453125	1	0
东湖村委会	0.701372	0.442621	92.1304	42.2758	1.06908	531.844	4.61578	0.0356234	0.771875	18506	3.74058	20.975	0.00508906	0.149234	3.09415	38.3908	37.3291	0.251908	0.516539	0	0
泰山社区居委会	0.190236	0.768384	58.1731	21.1486	1.52011	343.445	6.39953	0.508274	0.748072	3876	22.822	1.02992	0	0.708241	3.29078	19.3965	2.11666	0.144208	0.77305	0	0.071429
大庄社区居委会	0.181898	0.686405	61.1212	24.0967	3.23276	207.746	6.11594	0.15942	0.720588	3876	16.7123	3.22267	0.0471014	0.738063	3.36232	22.3447	5.2904	0.217391	0.782609	0	0
赤水村委会	0.21104	0.622421	65.2149	28.1905	3.57086	724.965	4.84085	0.232394	0.647826	3876	12.5352	3.71704	0.133803	0.576478	3.51831	26.4384	13.0385	0.170423	0.701408	0	0
幸福村委会	0.075562	0.604885	59.1064	24.4882	3.43715	590.507	5.14035	0.188198	0.719472	3876	15.5742	2.69179	0	0.672402	3.93301	22.7361	10.8466	0.154705	0.69378	0	0
陈庄村委会	0.109985	0.573539	64.6716	28.8197	3.42178	712.308	3.68487	0.135725	0.751196	3876	14.6317	3.98438	0.0951638	0.665674	3.72387	27.0676	21.5041	0.129485	0.624025	0	0
金淮村委会	0.065918	0.693666	59.0538	22.0597	2.94464	350.778	4.67603	0.012959	0.209503	3876	15.7654	1.34299	0.00647948	0.829405	3.66739	20.3076	5.7109	0.105832	0.740821	0	0
孙集村委会	0.169167	0.656562	52.9064	29.1818	1.53516	309.496	7.11082	0.128866	0.816537	3876	26.3421	3.89178	0.108247	0.772291	4.14175	27.2202	25.1509	0.14433	0.636598	0	0.111111
花园村委会	0.086256	0.626164	53.4436	26.4744	3.06246	673.569	5.30075	0.047619	0.581218	3876	15.5056	2.66282	0.0200501	0.779709	3.73183	24.7223	17.1114	0.0977444	0.736842	1	0
付圩村委会	0.135322	0.59455	56.1398	29.9518	2.74314	576.196	7.03785	0.170347	0.823344	3876	21.3901	6.83746	0.26183	0.82822	3.79495	28.1998	20.6654	0.0567823	0.690852	0	0.083333
沿湖村委会	0.111938	0.639147	58.8202	31.338	3.04437	739.629	6.20935	0.218263	0.759725	3876	19.321	9.51789	0.104677	0.661199	3.81514	29.5859	22.516	0.173719	0.659243	0	0.058824
三圆村委会	0.08993	0.598326	61.2822	36.5903	3.41763	641.098	3.7	0.141176	0.620178	3876	19.0987	11.9799	0.0735294	0.524288	4.30294	34.8382	30.5606	0.108824	0.729412	1	0.047619
军舍村委会	0.379736	0.64096	53.3838	31.9566	1.8598	965.074	4.48684	0.116541	0.838323	3876	22.0632	5.6949	0.0112782	0.840076	3.94173	27.6976	31.451	0.161654	0.652256	0.75	0
振兴村委会	0.086319	0.738923	55.6162	24.2712	1.65502	567.93	5.40377	0.10498	0.730874	3876	24.7591	4.18391	0.0349933	1.02822	3.65949	22.5192	20.7575	0.176312	0.632571	0.333333	0.041667
丰乐村委会	0.104986	0.704885	55.4731	28.0002	2.45755	515.908	4.50796	0.167197	0.591433	3876	21.8609	7.85434	0.0796178	0.923103	3.56369	26.2481	23.7589	0.234076	0.691083	0	0
前进村委会	0.080644	0.729251	53.9511	27.1929	2.64391	361.903	4.5539	0.127294	0.630715	3876	19.1204	8.39987	0.00114679	0.745608	3.42661	24.9991	21.496	0.184633	0.588303	0	0
新丰村委会	0.141882	0.796761	56.1929	23.981	13.6377	402.895	7.88608	0.177215	0.732026	3876	14.8064	2.78782	0.00632911	0.158525	2.91772	22.2289	18.0463	0.0886076	0.64557	0	0
张坝村委会	0.12813	0.658282	52.9422	26.7433	2.37614	319.335	6.71664	0.0530165	0.847784	3876	29.3479	2.57549	0.160878	0.695039	3.61609	24.9913	25.1133	0.0840951	0.656307	0	0
闵桥社区居委会	0.057799	0.558184	95.0324	30.2022	1.82693	176.249	4.08989	0.394864	0.70418	21908	31.7244	14.9335	0.0192616	1.03278	3.26324	26.3172	1.33688	0.11236	0.536116	0.555556	0
东方红社区居委会	0.065236	0.675371	88.9981	24.1679	1.01243	558.353	7.02819	0.382353	0.769452	21908	27.151	11.9164	0.00245098	1.89048	2.66299	20.2829	16.0795	0.116422	0.541667	0.0714286	0
双庙村委会	0.070989	0.592549	97.1435	32.309	2.2106	130.207	4.14215	0.335537	0.768595	21908	21.5586	15.7083	0.0413223	0.904727	3.03306	29.0413	6.53854	0.157025	0.555372	0	0.2
药王村委会	0.076667	0.580698	100.518	35.6874	1.64764	468.581	6.82803	0.322254	0.863768	21908	17.0298	17.6761	0.0115607	1.31907	3.67052	31.8024	16.5003	0.0968208	0.757225	1	0.166667
太平村委会	0.098024	0.580071	99.9696	35.1351	1.77307	505.707	4.50442	0.246137	0.667048	21908	19.2287	17.1213	0.103753	1.45113	3.07395	31.8674	11.6291	0.109272	0.630243	0	0.285714
甫坝村委会	0.248012	0.589485	97.4543	32.6198	2.52282	591.593	5.73636	0.234848	0.628483	21908	16.2683	15.8637	0	0.809522	2.77576	29.3521	6.4298	0.139394	0.733333	1	0.25
施尖村委会	0.093631	0.599191	98.8072	33.977	1.80245	301.415	7.33296	0.351831	0.668558	21908	15.8402	16.8209	0.0677026	1.29383	3.05771	30.092	8.54278	0.158713	0.685905	1	0.111111
金桥村委会	0.104889	0.586649	100.441	35.6066	1.79487	426.324	6.38767	0.430417	0.731537	21908	20.995	17.3571	0.0994036	1.12887	3.10139	32.3389	15.3983	0.0874751	0.569582	0	0.071429
小桥村委会	0.24046	0.60011	101.132	36.2975	2.22338	565.968	7.92115	0.345878	0.765343	21908	17.9063	17.7025	0.0483871	0.97798	3.44982	33.0297	16.1277	0.105735	0.664875	1	0.111111
横桥村委会	0.112986	0.50366	107.696	42.8613	2.44391	745.311	4.45538	0.0734908	0.429395	21908	10.236	20.9844	0.0958005	1.09376	2.74803	39.5936	31.2229	0.173228	0.654856	1	0
陆河村委会	0.052659	0.728954	86.7254	21.8965	1.9403	610.972	7.18954	0.28976	0.711628	21908	19.9689	8.85636	0.0119826	1.29622	3.3573	18.0115	24.0309	0.0904139	0.444444	0.222222	0.05
高桥村委会	0.079165	0.699672	92.1305	27.3003	1.49864	580.939	5.13904	0.265449	0.575114	21908	24.5642	13.4826	0.00561798	1.42929	3.08989	23.4153	11.9484	0.127809	0.679775	0.782609	0.1
联合村委会	0.071316	0.710962	91.2391	26.4089	2.32558	542.034	6.53939	0.392424	0.664495	21908	21.6559	13.0369	0	1.35078	2.73636	22.5239	22.1323	0.2	0.654545	0	0.111111
新华村委会	0.108993	0.665266	90.5639	25.7351	1.72258	812.805	6.25943	0.371069	0.777589	21908	14.6541	12.6949	0.0188679	0.972238	3.38365	21.8501	20.3314	0.091195	0.616352	0	0
岔河村委会	0.160903	0.69208	94.5598	29.731	2.20626	575.212	5.07066	0.214133	0.818777	21908	17.298	14.6979	0	1.13284	2.803	25.846	30.333	0.0877944	0.640257	0	0
安乐村委会	0.066025	0.727779	94.0467	29.2165	2.11623	650.93	7.08767	0.417533	0.71732	21908	16.7247	14.4407	0.0297177	1.31474	2.71025	25.3315	29.3301	0.13373	0.674591	0.294118	0.2
三柳村委会	0.054112	0.661639	99.4742	34.644	1.78828	386.223	5.23945	0.383375	0.833333	21908	19.1588	17.1544	0.124069	1.44923	3.07072	30.759	22.6772	0.124069	0.604218	0	0
双桥村委会	0.123843	0.660746	97.9068	33.0766	1.48737	463.724	6.11711	0.190586	0.704307	21908	18.1731	16.3707	0.0459242	1.55827	3.31917	29.1916	31.0943	0.111366	0.65442	0	0
金平村委会	0.137576	0.684441	94.962	30.1318	1.43286	427.675	7.30879	0.187648	0.310513	21908	20.1232	14.8983	0.0308789	1.30429	3.16627	26.2468	31.431	0.190024	0.774347	0.333333	0.066667
龚河村委会	0.220211	0.702137	93.4899	28.6611	1.65615	575.864	5.21995	0.277322	0.780591	21908	15.9284	12.4456	0.0587432	1.09092	3.46448	24.7761	24.8317	0.172131	0.639344	0.5	0
希汉社区居委会	0.036699	0.514586	28.0295	17.0289	3.52423	329.41	6.53659	0.404181	0.628521	4177	25.9831	2.32745	0	0.907581	4.35017	8.58058	26.8384	0.0783972	0.148084	1	0
符庄社区居委会	0.034899	0.39944	23.4781	18.9029	7.57832	333.492	10.0492	0.196721	0.163934	4177	53.1579	0.105112	1	0.13662	4.88525	10.9288	20.5969	0.377049	0.327869	1	0
高张社区居委会	0.124161	0.550116	14.8387	16.6888	0.612745	230	7.77193	0.733918	0.438596	5188	34.3465	2.2523	0.204678	1.04457	4.77193	9.01757	4.85147	0.00584795	0.0233918	1	0
马厂社区居委会	0.049196	0.393425	16.285	18.1351	1.24132	141.129	4.49319	0.626703	0.568681	18485	52.5191	3.53097	0	1.66784	4.47139	10.2025	1.45747	0.00544959	0.0299728	1	0
三联社区居委会	0.037435	0.473412	22.1815	19.6222	0.806498	134.075	6.18106	0.655989	0.672702	18485	38.3481	1.45873	0	1.72382	4.80084	5.08121	9.98387	0.0153203	0.00835655	1	0
桂码社区居委会	0.055234	0.639715	18.1258	19.9158	1.20311	135.061	5.5972	0.479005	0.62069	18485	30.8142	3.95657	0.124417	1.01461	4.39502	11.9002	7.57176	0.0186625	0.00155521	1	0
李席居委会	0.06306	0.546171	17.652	14.9552	6	135.56	6.8	0.613333	0.613333	18485	53.7016	0.98158	1	0.414098	4.33333	7.8489	12.5515	0.04	0.04	0	0
严高社区居委会	0.039481	0.458562	18.2465	20.0967	1.65041	134.514	6.41037	0.710583	0.780911	18485	32.1569	3.60839	0	1.27369	4.20734	8.16697	2.75564	0.0431965	0.0323974	0.571429	0
郎颜社区居委会	0.079319	0.662233	19.6352	21.4253	1.14495	134.661	5.76984	0.811111	0.886943	18485	34.9477	4.64977	0	1.5297	4.66508	6.78637	13.8321	0.00634921	0.0015873	0	0
徐码社区居委会	0.09066	0.747668	22.4183	19.9021	0.83277	140.769	6.27223	0.656635	0.82066	18485	32.6348	6.05608	0	1.74673	4.37483	8.59556	15.738	0.0519836	0.0957592	0.875	0
高坝村委会	0.047678	0.591558	21.1763	14.225	15	800	9.15789	0.421053	0.315789	2357	41.1861	1.88188	1	0.0341423	5.26316	11.9602	22.0608	0.157895	0.157895	0	0
宋潮村委会	0.130367	0.690094	23.4477	16.4964	2.47383	187.777	5.78261	0.626087	0.737864	2357	35.0325	1.41932	0	0.38888	4.56957	10.443	25.4489	0.182609	0.308696	0	0
朱桥村委会	0.164329	0.620405	21.6761	14.7248	4.64135	184.256	8.25385	0.546154	0.464	2357	43.6715	0.807407	0	0.100218	5.46923	10.7278	24.961	0.307692	0.276923	0	0
渠北村委会	0.166634	0.607732	24.1658	17.2146	3.0023	191.844	7.37438	0.465517	0.518106	2357	28.7812	4.55809	0	0.563049	4.50493	14.7204	23.8375	0.115764	0.172414	0	0
官庄村委会	0.052229	0.63453	26.8412	16.1315	2.5796	202.458	5.27483	0.470199	0.468013	2357	23.4643	8.94892	0.135762	0.536462	5.09603	15.5067	20.5778	0.245033	0.536424	0	0
马厂村委会	0.130721	0.675236	24.9751	13.3821	1.67549	412.011	7.48395	0.651852	0.875	2357	26.5605	9.7789	0.197531	0.913959	4.6642	12.7573	16.0724	0.0691358	0.348148	0.375	0.142857
小李村委会	0.010644	0.668111	19.38	12.4288	1.74905	249.824	3.5	0.611765	0.758824	2357	13.6481	2.26222	0	0.662087	4.64118	10.164	14.0457	0.135294	0.294118	0	0
团结村委会	0.048918	0.617546	21.5399	14.5887	2.51437	169.599	7.49823	0.565371	0.528369	2357	36.1091	2.24556	0	0.708241	4.91873	12.3239	22.3521	0.0848057	0.34629	0	0
大花社区居委会	0.037247	0.61105	30.1694	18.7864	3.03881	348.827	4.27839	0.260073	0.180769	4290	18.7898	0.709344	0.021978	0.267061	4.4359	4.63767	8.79616	0.710623	0.637363	1	0
双湖村委会	0.048856	0.62617	34.2988	14.7531	1.89274	234.778	4.99203	0.173844	0.722311	4290	22.8849	6.16876	0	0.810749	4.04466	12.7965	17.6351	0.194577	0.336523	0.888889	0
花河村委会	0.07906	0.645471	30.5335	13.8944	1.87201	232.779	7.28299	0.182313	0.886767	4290	17.8971	3.16995	0.00272109	0.772395	4.39864	11.9378	10.6379	0.198639	0.30068	1	0
范集居委会	0.029723	0.570564	31.0302	22.3809	2.60355	329.022	5.21182	0.389163	0.717391	4290	22.4645	0.648522	0.0492611	0.22577	4.16256	1.30545	1.40954	0.133005	0.605911	0.666667	0
永陆村委会	0.09395	0.565357	35.5018	24.7828	3.26015	457.307	4.30634	0.325236	0.69186	4290	18.2625	4.48413	0.134953	0.638667	3.9892	5.86823	10.9133	0.506073	0.584345	0.2	0.0625
闸西村委会	0.226987	0.486882	39.806	26.1962	3.71887	914.226	7.13125	0.307812	0.775835	4290	16.0609	5.32757	0.0171875	0.423566	4.57969	11.7578	22.6097	0.323437	0.7	0.315789	0.0625
柳陈村委会	0.037836	0.604292	25.9845	19.0332	1.72034	342.652	3.73944	0.133803	0.963768	4290	32.6605	1.74633	0	0.222766	4.15493	7.92953	18.3813	0.0352113	0.21831	0	0
