# Supplementary material for: Resettlement willingness: From a village environmental perspective
Source: PLoS One. 2024 Aug 29;19(8):e0305476. doi: 10.1371/journal.pone.0305476 (PMC11361423; doi:10.1371/journal.pone.0305476)
Supplement: S2 Table — (XLS) [file pone.0305476.s002.xls]

## Sheet: 2-变量汇总1308
Name	WRV(%)
农中居委会	55.4579
高港村	69.5971
罗伶村	68.3516
徐刘村	61.9048
赵徐村	86.8132
楚东村	15.3114
席桥居委会	44.1026
三里村	61.685
张蔡村	82.4176
丁朱村	93.5531
王口村	58.9744
朱黄村	57.0696
谢荡村	70.5495
季桥村	84.3223
孔周村	64.2491
南湾村	67.326
颜刘村	79.1941
车路村	67.1795
干沟村	59.9267
椿树村	78.8278
长流村	99.1941
小湾村	78.0952
大湾村	63.8095
小岗村	79.0476
潘柳村	87.6923
周杨村	98.6081
上河居委会	95.2381
杨柳村	91.9414
沈庄村	71.2088
东风村	96.9231
镇中村	95.2381
张庙村	63.956
孟集村	67.6923
同兴村	70.9158
九洞村	75.0183
十洞村	93.5531
李前村	96.1172
王沟村	81.3187
兴福村	93.6996
陆桥村	66.7399
前庄村	86.8132
杨集村	83.956
谭庄村	94.5055
黄楼村	59.1209
赵王村	56.044
岔溪村	90.5495
运河村	96.9231
大后村	72.6007
朱桥居委会	65.7875
桃园村	69.6703
新华村	65.7875
洼圩村	92.3077
小闸村	10.5495
闸南村	65.348
祁兴村	75.0183
蒋庄村	67.1795
周庄村	65.348
孙杨村	63.8828
石塘村	48.4249
合兴村	85.4945
陆河居委会	72.0147
三官居委会	89.011
王桥村	73.5531
葛庄村	67.6923
岔南村	75.9707
施庄村	95.8242
崔河村	64.9084
万新村	75.8242
侯庄村	78.6813
大施河村	93.6996
郭庄村	75.0183
条龙村	76.9963
鲁赵村	64.6154
成灌村	67.4725
双溪村	62.2711
双福村	89.5971
单里村	76.1172
杨桥村	87.619
经堂村	75.8242
高坝桥村	77.0696
马北村	67.2527
戴孟村	71.4286
戴西村	70.1099
墩胡村	71.5751
大车村	73.9927
朱周村	90.4029
土楼村	79.7802
孙李村	82.0513
光明居委会	93.1868
桥头居委会	43.2234
泾口居委会	60
蒋桥居委会	57.7289
光华村	64.9084
孙楼村	72.967
万寿村	65.7875
车桥村	90.6227
陈河村	76.4103
车南村	72.3077
车东村	66.9597
范六村	76.7033
丰年村	80.6593
张陈村	61.3919
吕舍村	81.3187
金城村	58.9011
大兴村	68.8645
大东村	56.337
受河村	71.8681
卢滩村	73.8462
沈艞村	70.4029
蛇峰村	86.0073
官渡村	54.5055
泾东村	84.6154
姚河村	44.6886
桂卿村	55.8974
陈桥村	35.9707
花巷村	57.3626
高舍村	70.1832
宥城村	61.7582
流均居委会	23.663
前哨居委会	81.0256
溪河村	34.2125
马铺村	60.0733
都梁村	80.5128
双河村	82.5641
黄荡村	78.315
沿河村	71.2088
沿荡村	74.1392
二桥村	69.5971
中桥村	62.2711
严百村	63.5897
永兴村	52.967
头桥村	68.2051
中心村	64.4689
溪南村	78.0952
合心村	79.5604
渔业村	98.0952
王庄居委会	69.6703
新博居委会	65.7143
冯王村	75.0916
三门居委会	96.4103
马桥村	68.4249
史荡村	89.7436
前荡村	50.7692
扁担城村	71.9414
博里村	71.7216
孙庄村	53.2601
滨南村	74.0659
三元村	37.5092
陶舍村	83.8828
新民村	53.8462
南头村	52.0879
西岗村	75.5311
王安村	72.3077
陶桥村	65.641
汴塘村	20.9524
贺刘村	66.7399
三里荡村	94.7985
史东村	67.3993
长沙村	61.0989
三角墩村	48.7912
倪桥村	81.7582
高仇村	74.7985
晶墩村	62.8571
南徐村	75.1648
水晶村	48.0586
南涧村	21.0256
北涧村	82.1245
渔滨居委会	69.1575
复兴村	65.1282
城头村	66.3004
田桥村	67.4725
大郭村	65.1282
任桥村	47.1062
大朱村	45.2015
南季村	56.044
裴联村	79.7802
陈杨村	89.5971
大李村	48.5714
苏家嘴居委会	99.0476
大桥村	43.2234
汤衡村	57.7289
衡河村	18.6813
沙吉村	73.4066
健仪村	66.3004
益心村	42.9304
马逻村	15.2381
吴码村	78.2418
北季村	36.1172
龚营村	63.7363
章洼村	77.0696
章桥村	56.8498
黄庄村	26.3736
东荡村	71.2088
高荡村	42.5641
联合村	76.5568
邵葛村	39.4872
果园村	90.5495
茭陵居委会	56.337
大胡村	58.9744
钦工居委会	46.8132
马堡村	45.7875
东支村	51.7949
士銮村	21.978
紫徐村	75.0916
横沟村	79.4139
贾庄村	73.6264
李码村	95.8974
韩赵村	53.7729
镇西村	77.0696
五里村	100
高陈村	59.1209
宋集村	33.7729
谷尹村	30.2564
条沿村	29.5238
甘姜村	63.0037
青莲岗村	4.0293
三里墩村	59.9267
大董庄村	38.315
后营村	57.9487
园艺场	48.4982
顺河居委会	72.8205
三堡村	57.3626
艾口村	64.4689
顺西村	54.1392
双墩村	54.652
骆荡村	66.4469
崔周村	75.8242
何桥村	53.0403
官路村	9.08425
顺东村	68.7912
延年村	61.3919
三合村	54.8718
双井村	53.8462
大吉村	59.6337
大蒋村	46.5934
徐荡村	38.6813
林集居委会	89.8168
谢庄居委会	99.0476
新河头居委会	60.7326
平河村	87.7656
袁庄村	81.2454
后管圩村	98.6813
联盟村	84.6154
双沟村	99.1209
跃进村	83.1502
腾码村	74.652
小李庄村	85.1282
利民村	87.3993
柏庄村	94.2857
中太村	49.011
新太村	86.2271
林南村	40.2198
戴湾村	50.989
泾河村	45.0549
戴庄村	77.2894
新兴村	63.5897
姚庄村	62.3443
严星村	94.2857
祁庄村	45.0549
陈庄村	64.9817
花元村	70.5495
盛庄村	61.4652
新庄村	95.0916
沙口村	68.4982
沙庄村	67.9853
韩码村	89.7436
西合兴村	59.1941
周湾村	93.8462
大陶村	58.022
沙滩村	92.4542
靖大庄居委会	55.8974
马涵洞居委会	90.5495
二堡村	71.7949
发茂村	47.1062
乾益村	70.6227
卫东村	49.011
祁大庄村	85.8608
郭湾村	53.1136
十五里桥村	41.978
建淮村	95.4579
十里村	81.1722
鹅钱村	27.9121
渠南村	18.9011
彭阳村	40
砖桥村	99.2674
许王村	78.4615
陈华村	95.5311
盖桥村	83.2234
邱家村	73.9194
张兴村	79.0476
姚桥村	94.0659
永济村	77.4359
张朱村	97.5824
果林场	87.619
崔庄村	65.7875
淮闸村	89.3773
杨庄村	98.4615
朱集村	95.1648
沙荡村	99.7802
新桥村	99.5604
三杨村	99.1209
袁集村	74.652
袁东村	93.4066
干庄村	66.8864
桂塘村	91.3553
辣树村	73.1136
草庙村	98.9011
双庄村	64.1026
袁北村	98.2418
农科村	80.6593
陈集村	67.5458
镇西村	55.4579
镇北村	82.1245
合心村	95.6777
果林村	68.7912
乔庄村	60.9524
梅畅村	75.3114
渔塘村	94.2857
高福村	67.3993
淮丰村	63.2967
双庄村	60.5128
小桥村	32.674
蚕桑村	80.3663
竹园村	89.1575
学田村	90.989
高陈村	67.9853
林圩村	73.0403
寿塘村	78.5348
孙庄村	78.022
窑厂村	82.5641
张周村	81.7582
头堡村	94.7985
丁集居委会	75.0916
五里村	58.9744
宗楼村	55.3114
农庄村	61.3187
胡庄村	85.1282
娘庄村	42.8571
七一村	42.0513
西站村	55.1648
浪石村	89.304
劳动村	79.4139
潘谈村	68.4249
老郑村	88.3516
大树村	84.5421
镇北村	68.7179
涧桥村	75.8242
花园村	93.6264
双农村	62.8571
民强村	88.4982
镇南村	62.8571
刘洼村	66.6667
桃园村	68.8645
徐溜村	39.4139
创业村	95.7509
宋集村	84.1026
汤集村	79.6337
涵洞村	83.1502
张庄村	94.8718
金城村	95.8242
新和村	55.6044
民主村	95.2381
长庄村	81.0989
淮北村	64.2491
韩庄村	69.5238
吴江村	89.9634
三王村	81.5385
兴旺村	61.6117
同丰村	63.8828
沈圩村	78.9011
跨洪村	86.9597
戴梨园村	83.8095
合兴村	81.0989
蒋渡村	68.5714
新园村	75.8242
朱庄村	78.2418
王码村	77.1429
韩圩村	69.6703
吴集居委会	98.1685
卢华村	75.8974
杨庙村	83.0769
汪庄村	99.5604
董巷村	93.2601
新民村	80.5861
淮河村	91.6484
西河村	92.8938
鹏里村	72.967
兴渔村	70.989
陶营村	83.8828
蒋桥村	32.0147
程圩村	68.0586
何庄村	71.1355
裘庄村	76.044
徐赵村	90.989
新园村	75.8974
兴和村	79.6337
黎明村	73.0403
民主村	92.6007
三和村	47.9853
振兴村	77.4359
后荡村	81.685
包圩村	62.0513
淮西村	71.4286
倪祠堂村	98.9011
三树村	62.4908
蒋集村	47.6923
张桥村	56.7766
跃进村	74.7985
新星村	68.4249
联盟村	74.5055
周集村	85.0549
三坝村	77.2894
渠北村	70.1832
四门闸村	81.8315
树西村	86.8864
汪洼村	95.5311
梨园村	77.8755
三岔村	91.1355
高尚村	88.5714
赵集村	86.2271
高堰村	89.8901
韩桥村	90.696
洪湖村	45.7143
汪场村	49.8901
沿湖村	41.5385
十堡村	60.7326
沟北村	85.2015
街西村	76.63
小滩村	78.315
庆丰村	78.022
分洪村	61.7582
老场村	71.7216
红星村	63.663
兴旺村	68.2784
沙河村	64.1026
庆华村	70.3297
河头村	72.8205
湖滨村	92.3077
天河村	82.8571
吴城村	80.1465
码头村	90.989
凌桥村	85.8608
郑台村	58.7546
张庄镇村	81.3187
玉坝村	78.4615
陶闸村	71.8681
新河村	66.4469
太山村	63.1502
仲弓村	92.967
旧县村	86.8132
城南村	35.3114
城西村	73.9194
淮泗村	75.6044
堡工村	79.5604
黄河村	72.8938
河滩村	77.4359
头庄村	78.2418
利民村	63.0037
许渡村	88.6447
鑫联村	33.1868
新堡村	72.381
豆办集村	69.0842
三堡村	77.2894
夏家湖村	71.9414
双闸村	99.3407
李庵村	79.7802
毛湖村	94.4322
泗河村	87.326
王兴村	90.4029
鑫园村	40.6593
大兴村	79.7802
张集村	88.2784
代河村	79.6337
玉尧村	82.6374
郑湾村	90.8425
健康村	98.6081
金星村	89.304
孙圩村	91.7949
新桥村	96.7766
开庄村	87.8388
高荡村	91.7216
沿河村	96.2637
新兴村	92.4542
安庄村	88.7912
桃田村	96.5568
长兴村	87.3993
肖荡村	94.4322
团结村	97.3626
两淮村	96.9963
练湖村	97.2161
十里村	24.8352
新河村	55.1648
刘河村	56.5568
联旺村	36.7033
军田村	70.1832
大西村	38.7546
团结村	56.8498
三河村	57.2161
袁庄村	79.9267
大福村	70.3297
顾庄村	65.2747
郑河村	83.8828
南营村	79.4139
姜庄村	77.8755
红星村	81.6117
杨庄村	82.1978
对口村	90.1832
新公村	93.4066
友谊村	95.9707
古西村	63.956
后河村	96.1172
种猪场	79.5604
杨井村	94.9451
徐梅村	97.0696
三朱村	77.8755
新闸居委会	93.7729
先锋居委会	98.3883
和平村	86.4469
大黄村	97.8755
后左村	99.2674
越闸村	99.6337
电站村	96.2637
范庄村	88.4982
秦墩村	99.8535
唐桥村	94.7985
崔葛村	99.6337
齐湖村	96.337
武墩居委会	89.7436
普墩村	87.619
王庄村	99.5604
三闸村	86.8132
唐庄村	96.7766
严集村	95.1648
王桥村	98.9011
盐河村	77.2161
杨庙村	76.5568
甘露村	40.4396
姚湾村	89.7436
大李村	83.663
王元村	53.4066
谢碾村	86.0073
运西村	99.9267
周陈村	62.5641
三乐村	95.2381
邱庄村	63.2234
黄码村	64.1758
越城社区居委会	77.9487
贺接社区居委会	99.9267
王集社区居委会	99.8535
王庄社区居委会	98.6081
灯塔村委会	56.5568
清涧村委会	99.9267
朱坝居委会	81.4652
朱高村委会	56.9231
马棚村委会	95.4579
大刘村委会	89.9634
曹庄村委会	93.2601
墩南村委会	80.1465
富民村委会	83.956
黄集居委会	99.0476
双涧村委会	99.7802
仇石村委会	69.4505
龙港村委会	90.5495
娄赵村委会	89.9634
良河村委会	99.7802
墩口村委会	46.8132
头河居委会	83.1502
彭城村委会	98.9011
西城居委会	96.7033
白马湖村委会	92.6007
唐圩村委会	99.4139
滨河村委会	93.7729
岔河村委会	99.707
南街村委会	61.9048
前进村委会	81.7582
界沟村委会	96.1905
幸福村委会	99.4872
其虎村委会	98.9744
堆头集村委会	97.5824
陈向村委会	75.8242
沈渡村委会	70.989
桃园村委会	49.3773
同议村委会	64.9817
临泽村委会	86.1538
金李村委会	90.696
乾宁村委会	64.4689
超群村委会	76.2637
韦集村委会	78.3883
淮徐村委会	92.7473
街西居委会	84.3956
街南村委会	93.8462
于圩村委会	90.4029
张福河村委会	96.1172
老子山居委会	98.3883
新淮村委会	95.6044
长山村委会	93.5531
龟山村委会	99.4872
刘嘴村委会	96.7033
长堤居委会	96.1172
桥南居委会	99.4139
共和居委会	83.663
长河村委会	95.1648
梁墩村委会	92.674
塘西村委会	81.0256
联堡村委会	90.6227
四坝村委会	86.8864
五里牌村委会	100
刘尖村委会	79.9267
草桥村委会	79.4872
涧前村委会	80.0733
小坝村委会	80.5128
新集村委会	98.022
朱圩村委会	50.989
赵集村委会	65.1282
双坝村委会	86.6667
永丰村委会	97.5092
青云居委会	58.1685
滨湖居委会	80.1465
万集居委会	55.3114
徐庄居委会	53.4066
草泽居委会	70.5495
南甸村委会	53.4066
三庄村委会	62.1978
宋庄村委会	61.0989
庆祥村委会	56.7033
邵庄村委会	59.9267
张庄村委会	42.8571
沿河村委会	37.3626
和平村委会	69.304
丰收村委会	58.2418
山阳村委会	55.1648
董集村委会	98.0952
合兴村委会	40.8791
严渡村委会	55.6777
郭贝村委会	82.7106
黄河社区居委会	95.1648
城东居委会	71.0623
二塘居委会	65.7143
荷缘居委会	85.7143
秉同居委会	99.0476
西蒋居委会	100
闸北居委会	100
镇东社区居委会	85.4945
高秀社区居委会	94.7253
高东村	91.7216
盐店村	96.9231
高西村	92.967
晏庄村	67.619
七里村	96.337
胡窑村	67.7656
高南村	64.7619
三丰村	58.7546
许庄村	66.7399
常园村	86.5934
常兴村	69.8901
张圩村	78.6813
花园村	98.8278
荀庄村	91.4286
大兴村	82.8571
杨口居委会	33.3333
安福村	48.1319
九里村	58.9011
新农村	69.011
周码村	80.5861
扁担村	83.0037
苗荡村	80.0733
金郑村	85.7143
丁庙村	98.3883
戴洼村	95.0183
唐集居委会	74.5055
月塔村	81.978
兴旺村	82.6374
沈费村	78.5348
费窑村	67.6923
大桥村	83.5165
联富村	64.0293
周程村	96.63
中营村	94.2125
丰华村	91.9414
丰河村	77.2161
六舍村	81.9048
缺口村	91.9414
新港北村	64.1758
周集村	83.2234
十堡村	88.2784
张渡村	96.337
肖渡村	89.7436
洪荡村	93.2601
厉渡村	97.9487
喻集村	89.1575
大东居委会	20.2198
干东村	67.2527
陈庄村	84.8352
客堂村	82.8571
瓦滩村	51.5018
王老庄村	63.1502
皇圩村	69.3773
南严村	82.3443
施洼村	78.3883
镇南村	79.4139
马棚原种场	99.4872
严庄村	89.011
五港居委会	18.4615
港东居委会	73.6264
五里村	97.4359
薛桥村	86.2271
租田村	92.1612
平安村	82.0513
港北村	67.9853
蔡工村	93.5531
黄码村	74.5055
港南村	70.696
港西村	73.1136
方渡村	68.2051
前营村	64.6154
南禄村	77.8755
王杨村	91.6484
三里村	65.8608
马渡村	72.2344
韩鲁村	67.6923
罗冲村	91.3553
谭赵村	94.7253
梁岔居委会	45.2747
薛元居委会	91.5751
左圩村	97.2161
胜利村	84.7619
何圩村	87.8388
金码村	80.5128
鲍营村	69.8901
卜圩村	85.7875
洪码村	70.696
士流村	75.7509
陈溪村	91.1355
双楼村	80.2198
马棚村	96.1905
石湖居委会	76.7033
果园居委会	49.9634
外口村	77.3626
瓦房村	87.2527
齐庄村	91.8681
五里村	61.978
十七堡村	64.5421
四兴居委会	74.4322
楼庄村	80.2198
三旗村	79.9267
方圩村	64.0293
张顾村	77.8755
薛集村	70.3297
徐马村	35.0183
东兴村	65.9341
淮泽村	86.3736
柴市居委会	88.4982
王二庄居委会	82.7106
樊卜居委会	85.0549
河网居委会	74.9451
余庄村	95.9707
余东村	91.9414
潘刘村	95.7509
谈陈村	78.4615
韩陈村	99.2674
嵇庄村	97.4359
军田村	92.967
花桥村	78.8278
胡楼村	65.4212
鲁桥村	93.2601
桂生村	96.8498
顺集村	89.5238
薛大桥村	93.3333
红星村	91.0623
万元村	97.1429
双路村	97.0696
双河村	60.293
殷庄村	95.8242
李集村	100
韩高村	81.6117
笪巷村	77.8022
笪北村	72.3077
岔庙社区	64.7619
岔河村	96.337
新河村	80.5861
荣锦村	84.1758
百子村	53.9927
和平村	89.0842
濒河村	95.6044
洪滨村	65.2747
旋桥村	80.9524
西集村	78.022
夜合村	65.0549
桑庄村	99.3407
纪集村	81.9048
路口村	92.5275
鹤友村	56.7766
义河村	62.5641
原种场村	80.8791
胡集居委会	73.5531
桥西居委会	83.2234
胡谢村	88.2051
胡南村	93.9194
小埝村	79.3407
别洼村	58.9011
花园村	84.3223
斗灯村	91.7216
姜桥村	98.1685
严黄村	94.2857
镇北村	71.9414
时码居委会	52.967
鲁度村	61.8315
钦工村	72.2344
陈圩村	77.1429
李圩村	64.1758
姜圩村	83.7363
白果村	67.1795
马老村	94.1392
嵇码村	99.1941
黄湾村	83.8828
南集居委会	47.619
下营村	68.2784
新合村	42.2711
码头村	68.2051
冯陈村	46.5201
镇兴村	83.5897
南营村	59.1941
范荡村	97.4359
皂角村	71.5018
王圩村	92.1612
朱陈村	68.3516
施庵居委会	82.2711
苗戴村	90.4029
张郑村	95.1648
白洼村	95.7509
大埝村	76.9231
五房村	93.7729
万民村	82.7106
老桃园村	55.1648
义兴村	62.9304
成集居委会	79.2674
杰勋村	83.37
油坊村	98.7546
三潘村	79.2674
旗杆庄村	79.4872
朱庄村	84.3956
道明村	99.6337
条河村	98.7546
法华村	92.4542
永锋村	85.2747
朱前村	92.0147
洋河村	99.6337
六塘村	85.4945
余何村	97.1429
裕丰村	79.8535
杨庙村	79.4139
槐树村	93.0403
红窑居委会	80.1465
龙兴村	84.3956
钦北村	95.9707
三村村	87.4725
普安村	91.7949
朱圩村	87.3993
金沙村	80
蔡庄村	86.4469
潘老庄村	92.7473
大金圩村	87.1795
小金圩村	78.6813
黄锅甄村	44.9084
颜下庄村	72.0879
朱集村	91.5018
浅集居委会	33.9927
刘桥村	88.2784
李庄村	68.9377
延寿村	78.7546
孔王村	83.1502
金城村	93.1136
花庄村	76.1905
王刘村	99.3407
新灯塔村	96.9963
河湾村	74.8718
潘码村	64.3956
夏楼村	79.1209
陈师居委会	96.63
跨河村	97.3626
团结村	95.1648
合心村	86.6667
高庄村	97.8022
红旗村	92.2344
沙河村	100
柿元村	99.5604
寿延村	98.4615
水连村	85.1282
国民村	93.2601
蒋庵村	99.7802
何庄村	100
尹荡村	99.6337
头堡村	99.6337
悦来村	93.6264
官荡村	98.1685
朱楼村	98.2418
北荡村	97.4359
同心村	97.4359
同兴居委会	92.2344
马圩村	93.6996
四安庄村	88.1319
罗堆村	65.4945
老堆村	97.6557
兴北村	67.9121
丁口村	79.7802
戴码村	90.6227
朱后圩村	79.3407
前进村	97.5824
陈祝村	70.2564
徐集居委会	53.1136
王湾村	66.5934
张罗村	66.5201
庵园村	62.2711
上庄村	87.326
石庄村	73.4799
红刘村	62.6374
林码村	97.2894
胡新村	51.2088
林场村	72.3077
许官营村	92.2344
双码村	35.3114
左程村	75.3114
季庵村	52.1612
上营村	55.1648
南洋村	78.7546
祝贤村	89.304
王霍村	68.9377
大飞村	86.0806
九堡村	95.2381
李圩村	68.2051
张庄村	81.1722
曹墩村	78.6813
街西村	78.2418
张桥村	73.6264
北集居委会	50.4762
道行村	85.2747
吴刘村	80.7326
守阳村	78.7546
严港村	82.7106
万圩村	76.7766
天鹅荡村	70.0366
南元村	99.4139
墩南村	70.1832
大胡村	72.381
陈沟村	62.2711
王嘴村	80.9524
灰墩村	82.1978
尹荡村	81.0989
麻垛居委会	68.6447
春华村	64.9084
街南村	68.2784
街东村	78.5348
黄庄村	74.652
王码村	71.7949
孙湾村	66.8864
严庄村	54.8718
兴哨村	88.7179
文俊村	97.9487
凌庄居委会	100
周庄居委会	99.9267
蒋老庄村	100
赵岗居委会	93.2601
雨露居委会	93.1136
古桑居委会	83.0769
关帝村	95.3114
季安村	97.6557
白虎村	99.9267
磨涧村	39.5604
石龙村	77.9487
龙潭村	94.359
佛窝村	99.1209
沙坝居委会	99.2674
高桥居委会	99.9267
顺河居委会	99.9267
马庄居委会	99.9267
双马村	95.8974
蔡庄村	97.9487
石桥村	98.1685
卧龙村	98.8278
同兴村	100
大众村	100
南阳村	100
云山村	98.8278
梁桥村	100
兴隆村	94.7253
欧湖村	100
白鹤村	100
永兴村	97.4359
旧街村	99.3407
黑泥村	98.4615
万斛村	100
龙墩口村	94.2125
衡西村	99.9267
高坝村	99.9267
丁塘村	99.5604
九里村	100
朱楼村	99.7802
周集村	99.9267
堆头村	99.9267
桥北村	100
三官村	99.8535
圣山居委会	99.1941
古河居委会	98.3883
新桥居委会	95.3114
陈庄村委会	95.9707
李庄村委会	95.0916
侍涧村委会	99.3407
渔沟村委会	91.1355
许嘴村委会	97.4359
都管村委会	97.9487
洪湖村委会	90.0366
霍山村委会	78.6081
杨岗村委会	98.4615
王桥村委会	81.9048
金圩村委会	97.9487
戚洼村委会	99.2674
甘泉村委会	96.044
三墩村委会	91.7949
星星居委会	98.6813
高庙居委会	88.7179
林山村	99.0476
东园村	98.5348
四桥村	94.5055
六桥村	96.337
藕塘村	99.4872
方港村	98.2418
桂五村	94.1392
水冲港村	100
高平村	99.5604
山洪村	99.9267
合星村	99.707
河桥居委会	68.4249
石港居委会	67.2527
克贵居委会	46.8864
黄龙村	91.3553
龙泉村	71.2821
大莲湖村	96.7033
三元村	91.8681
蒋郢村	96.1905
大港村	89.4505
洪山村	97.4359
幸福村	80.4396
茅湖村	88.7179
临湖村	90.8425
淮峰村	87.033
演发村	62.1245
霖治村	81.6117
明山村	94.5055
象山村	77.2894
朱刘村	78.5348
鲍集居委会	78.5348
肖嘴居委会	70.5495
铁佛居委会	76.4103
邓圩居委会	87.4725
唐刘村委会	96.9963
观淮村委会	99.5604
引河村委会	98.5348
新迁村委会	98.315
岗洼村委会	99.4139
何岗村委会	89.8168
沈集村委会	95.3846
梁集村委会	99.7802
观音村委会	93.1868
邵墩村委会	87.619
朱巷村委会	87.9853
洪新村委会	98.5348
谢庄村委会	96.4103
徐家岗村委会	98.9744
大嘴村委会	96.337
铁营村委会	92.0879
新圩村委会	84.6886
花园嘴村委会	98.9011
杨滩村委会	93.9927
召四村委会	98.3883
李圩村委会	87.2527
召五村委会	98.7546
召六村委会	98.7546
河洪村委会	98.7546
赵圩村委会	91.4286
仙墩村委会	97.6557
西巷村委会	96.4103
邹黄村委会	98.5348
新街居委会	92.6007
岗村居委会	94.8718
泥沛居委会	73.4799
旧铺居委会	93.0403
瓦屋村	96.044
杨庄村	89.011
绿化村	98.5348
张庵村	99.1941
耿公村	75.2381
五星村	99.6337
倜傥村	93.6996
芦沟村	86.9597
枣园村	98.7546
何圩村	89.9634
五里村	90.8425
常庄村	96.5568
黄花塘村	93.8462
大字营村	95.9707
马桥村	98.6813
新铺村	97.8022
张洪村	99.9267
郑盘村	99.7802
千棵柳村	89.9634
好汉村	94.652
人民村	98.9011
雨山村	90.4029
黄岗村委会	90.1832
城根居委会	65.4945
仁集居委会	51.7216
杨嘴村委会	98.8278
腰滩村委会	94.652
花园村委会	99.5604
蛤滩村委会	70.1099
沿河村委会	92.967
大洲滩村委会	85.4212
洪建村委会	93.1136
前进村委会	97.8755
伏湖村委会	55.8242
明祖陵村委会	67.1795
项魏村委会	74.7985
渡口村委会	50.696
沿淮村委会	79.6337
仁和村委会	72.5275
费庄村委会	78.7546
沙巷村委会	83.5165
王店居委会	97.9487
古城居委会	92.4542
长港居委会	93.4799
北山村	98.5348
陡山村	85.2747
安乐村	88.3516
化农村	92.6007
甲山村	95.3846
杜山村	100
西湖村	89.7436
凡岗村	89.8901
范墩村	95.6777
龙山村	75.1648
分金亭居委会	97.9487
姬庄居委会	95.8974
耿赵村委会	82.3443
双黄村委会	66.5201
崔岗村委会	87.8388
梁巷村委会	98.9744
叶岗村委会	90.8425
大杨庄村委会	93.6264
芮圩村委会	90.989
王嘴村委会	91.6484
宗岗村委会	91.2821
北周村委会	99.3407
红旗村委会	95.3114
化岗村委会	78.7546
金陡湖村委会	60.7326
陡北村委会	99.8535
张庄村委会	71.5018
晓庄村委会	79.0476
牌坊村委会	81.9048
黄庄村委会	95.5311
刘岗村委会	93.4799
祖窑村委会	83.2967
大桥居委会	98.4615
穆店村委会	99.0476
龙王山村委会	99.8535
团结村委会	96.63
仁昌村委会	99.8535
越李村委会	99.8535
肖桥村委会	99.4872
马湖村委会	91.3553
七星村委会	99.8535
范楼村委会	98.315
桥东村	100
桃园村	95.3846
大圣村	99.9267
车棚村	99.5604
维才村	93.1136
永华村	89.5238
工农村	71.6484
任庄村	87.1062
九里村	82.7839
黎东村	58.9744
永丰社区	86.6667
戴楼村	67.9121
衡阳村	65.5678
新塘村	70.989
小集村	89.4505
官塘村	67.4725
红岭村	73.9194
楼庄村	88.1319
新宁社区	95.7509
新港村	79.6337
金港社区	97.5092
新街社区	88.3516
军王村	61.3187
南宁村	94.2857
新桥村	68.2784
邬桥村	98.4615
万坝村	85.348
刘庄村	57.9487
应集村	67.1062
马港村	66.1538
陈渡村	84.9817
董河村	83.8828
万庄村	72.5275
洪圩村	75.7509
卞塘社区	91.7216
福寿村	64.3223
三车村	71.1355
抬饭村	74.8718
宋墩村	75.6044
时墩村	74.8718
五里村	62.3443
王庄村	50.696
南宫村	63.7363
新坝村	69.9634
南桥村	78.6813
新杨村	69.2308
华家坝村	82.7106
缸庙村	79.1941
连湖村	66.1538
南望村	48.9377
淮武村	62.1245
淮胜村	51.1355
淮村村	59.1209
同心村	82.4908
合意村	76.1172
民生村	80.0733
中兴村	75.9707
阮桥村	75.0183
郑圩村	58.6081
东滩村	85.348
前锋村	73.1136
白马湖	95.8974
淮建社区	90.0366
港中社区	96.2637
红湖社区	93.5531
劳动村	95.0183
复连村	78.6813
团结村	76.9963
天堂村	76.7766
何营村	84.7619
新胜村	72.7473
刘坝村	72.381
永祥村	75.2381
高沈村	84.3223
利生村	82.9304
秦庄村	51.3553
五星村	48.4982
唐港村	70.6227
于沟村	59.1941
新淮村	57.8022
涂沟村	94.652
高邮湖渔业村	78.6081
湖滨村	94.1392
东湖渔业村	86.0806
泰山社区	77.4359
大庄社区	83.0037
赤水村	59.6337
幸福村	62.0513
陈庄村	63.37
金淮村	81.2454
孙集村	81.685
花园村	94.8718
傅圩村	85.4945
沿湖村	78.3883
三圆村	77.2894
军舍村	64.2491
振兴村	67.1062
丰乐村	65.4212
前进村	55.5311
新丰村	95.6044
张坝村	73.6264
闵桥村	58.2418
东方红村	56.4835
双庙村	58.8278
药王村	55.4579
太平村	36.9231
甫坝村	60.2198
施尖村	59.0476
金桥村	34.2125
小桥村	64.1758
横桥村	69.0842
陆河村	50.3297
高桥村	53.1136
联合村	58.9744
新华村	54.8718
岔河村	83.7363
安乐村	56.2637
三柳村	48.8645
双桥村	49.8901
金平村	80.6593
龚河村	62.2711
希汉村	100
高张村	100
三联村	100
郎颜村	100
徐码村	100
渠北村	95.9707
官庄村	97.0696
马厂村	76.9963
小李村	98.9744
大花村	99.6337
双湖村	99.7802
花河村	100
范集居委会	96.7766
永陆村	97.3626
闸西村	97.1429
